# Supplementary material for: Nudivirus Sequences Identified from the Southern and Western Corn Rootworms (Coleoptera: Chrysomelidae)
Source: Viruses. 2021 Feb 9;13(2):269. doi: 10.3390/v13020269 (PMC7916170; doi:10.3390/v13020269)
Supplement: Supplementary file 1 [file viruses-13-00269-s001.zip]

Archive with 4 entries (3 files):
- viruses-1095902-supplementary-revised/
- viruses-1095902-supplementary-revised/DuhNV_sequence.txt
- viruses-1095902-supplementary-revised/DvvNV_gb_format.txt
- viruses-1095902-supplementary-revised/Tables S1-4.xlsx
