# Supplementary material for: Nudivirus Sequences Identified from the Southern and Western Corn Rootworms (Coleoptera: Chrysomelidae)
Source: Viruses. 2021 Feb 9;13(2):269. doi: 10.3390/v13020269 (PMC7916170; doi:10.3390/v13020269)
Supplement: Supplementary file 1 [file viruses-13-00269-s001.zip › viruses-1095902-supplementary-revised/DuhNV_sequence.txt]

LOCUS      DuhNV_F1                6133 bp    DNA     linear    04-JAN-2021
DEFINITION  UNVERIFIED:  Diabrotica undecimpunctata howardi nudivirus isolate Monmoth,
            IL.
ACCESSION   BSeq#1
VERSION
KEYWORDS    UNVERIFIED.
SOURCE       Diabrotica undecimpunctata howardi nudivirus
  ORGANISM   Diabrotica undecimpunctata howardi nudivirus
            Unclassified.
REFERENCE   1  (bases 1 to 6133)
  AUTHORS   Liu,S., Sappington,T.W., Coates,B.S. and Bonning,B.C.
  TITLE     Nudivirus sequences identified from the southern and western corn
            rootworms (Coleoptera: Chrysomelidae)
  JOURNAL   unpublished
REFERENCE   2  (bases 1 to 6133)
  AUTHORS   Liu,S.
  TITLE     Direct Submission
  JOURNAL   Submitted (04-JAN-2021) Entomology, Iowa State University, 418
            Science II, Ames, Iowa 50011, USA
COMMENT     GenBank staff is unable to verify sequence and/or annotation
            provided by the submitter.
            Bankit Comment: TOTAL # OF SEQS:5
            
            ##Assembly-Data-START##
            Assembly Method       :: Trinity v. v2.6.6
            Sequencing Technology :: Illumina
            ##Assembly-Data-END##
FEATURES             Location/Qualifiers
     source          1..6133
                     /organism=" Diabrotica undecimpunctata howardi nudivirus"
                     /mol_type="genomic DNA"
                     /isolate="Monmoth, IL"
                     /isolation_source=" Diabrotica undecimpunctata howardi"
                     /host=" Diabrotica undecimpunctata howardi"
                     /country="USA"
                     /collection_date="Jul-2012"
                     /collected_by="Brad S. Coates"
BASE COUNT     2224 a    764 c    977 g   2168 t

Future	Location/qualifiers
Source	1…6515
	/organism="Diabrotica undecimpunctata howardi nudivirus"
	/mol_type="genomic DNA, partial sequence, Fragment 1 "
	/strain="USA"
	/host="Diabrotica undecimpunctata"
	/collection_date="2012"
gene	complement (163..885)
	/locus_tag="DuhNV_F1_ORF1"
CDS	complement (163..885)
	/locus_tag="DuhNV_F1_ORF1"
	/codon_start=1
	/product="OrNV_gp129-like"
	/translatition="MGSVKTLNKRLVKCIKHNPDWFIYNPEQPLQFPKLMYYITNEPFDVTNITLQLGGSYSIFCNLPLHAERCAILEDCQMPYELNCSTNFIIRHGLLLWQKPNLSAYTNLKNPSQVYMKKDGIFVARFTFTSTHIELLEYVDDNDDNNDSSDNVDYNKESTIKHIQQSNEPKSIPVYTNQFDTYTTTTLTTNTQHDTYINNNDDNNDYDIEINSDDNTNNTSHNIKTNPFYSTQFTIDYDDI"
gene	1079..3025
	/locus_tag="DuhNV_F1_ORF2"
CDS	1079..3025
	/locus_tag="DuhNV_F1_ORF2"
	/codon_start=1
	/product="OrNV_gp137-like"
	/translation="MSESNRRQQHPTLDYTPPKRPMPRQSIHERRYTTTDRECNDEKHFKSLQATPISTLLSKTPSLTEDEDEYYEDDILNKNEIEILYEDDQDNDDDVVGDIDIDDVAEEDDDGYNMDEDYENAKNDTDALFQDDIRDVKMLKKYQSLKYQCDSDFSSDDNHEVVENDSGNITDVKNESHYNECDIDSDDCNENYQNGIKNMMTILKLKKRINLLRRDRLRRKLLKSSKSSHGILSKDHIKAPICAEDDDGDNNSPPTECDNKSIQIDIEASTNNIEPDDHIISSSDEDDESIDASLNYPLQENKLALYDNLGIDSMDARERDTKIINVLCDPKTLECYKDFYKTDTIKPMVDFSSGGNAGIPARIDLFNKIDIFTLPQEEIYNKNYRNARLVDFAHVNQYLHDSEFNENILSDRQHDVVVTAIISFLLEWTDQCLLDYGKYNEKAIPVCMGIINFRNVDDGRYIFMYNNIPYVKISIKLIKLYFKPERPIKVHFRWTSLISPDFVNHIHDIYQLIIKDEFNFDLIQQLEQPMDIPYKLPNLNMEELQKNAKVFKFISGQSCCCKTSILHKLVALKWKIFSRGDAGTFGGKSNSPVAVGNLHAALNFIYSHGDVIGGMCIMFYISIYFHLRLNFNFSLVMFDSCVLKKIQL"
gene	3122..3571
	/locus_tag="DuhNV_F1_ORF3"
CDS	3122..3571
	/locus_tag="DuhNV_F1_ORF3"
	/codon_start=1
	/product="OrNV_OrfC20-like"
	/translation="MPACNPEMSSTLIYDMFTFFDANFNEPSIAQYITQKGIIFIDPYVEENRKRQITRCTDGDAHRSRLWMYPITQFIVYYTIARLFGWKIMCVPYTKDRIFDEVRFQQNVKHVIEYFGTPIPSSLPQLKFKKTSNEYILDNTYPKSVGIFK"
gene	3706..4299
	/locus_tag="DuhNV_F1_ORF4"
CDS	3706..4299
	/locus_tag="DuhNV_F1_ORF4"
	/codon_start=1
	/product="OrNV_gp138-like"
	/translation="MMNKKTHHNTLLSIHYYRQSLYFAKNQMATSEGEYSDVESNDDDKECYSGNNSENCDWGHIIDDDLSDHDDTKPHEDDDGDDDEEDVKNNEHIDSVTNNIPTCEQKFEDFTLHESTHSDMLAPLLPETLASFSTNNILKDAVPGTWLYMKIVTCTPVLATKILVEHLQVEEFQCAFMSPDRPAMTSFYLKKQINKKQ"
gene	4431..6535
	/locus_tag="DuhNV_F1_ORF5, paritial"
CDS	4431..6535
	/locus_tag="DuhNV_F1_ORF5, paritial"
	/codon_start=1
	/product="dnaPol B"
	/translation"MYAGNREYFAIKRALINDAKTQLKKLPIESISSNPISSSLPYNGLTFVYEWCDDGDHIYGFGCNSRGDACCVKPDIEPGLFVVSCDVPTLREICSLHGCHIKVFDVTYDTNNFTVCDLFADYSVAKPGYLVKIITKTVTEALMLYNNFKQNDTSYKYVCISQYFDITKQIMFELLIRKLLRQIQNNEPRDYTIPQTTCLWFDEKLNIYKNVPLPQIPIITFDIETVSSDPHRVPMGDAPDDILFTVSIHHTHTNILYTLVFLPLQSTLVRDMKQIILDDGYDIVPNKSVDDSNCTNILECFNTEIDLLKRTMSLLNIPNKLHFLYGYNSINYDIKYLLMRCVFYNIYVDTFIWREGYSFGINQMHIDLFRIIVMRYRFKSYTLDDVSKGILKNSKTGISAINLRYTFFKMYKYDKYISHAEGTYQIPSVRDILEYNNSDTLLVSKLETYTKSIDFIIERAAICQVPLTTMNTNYNKMQYRLWNECFIVGLNLRLFLSMFKSHIVSIKCPIASQYDVDDVIDVTLDLTEKLNNNKAALSLDNDEYVHTTVANYSRSHVKTKKAKFPGGANFCLGEYNVEDVQMYDYVTAYPMLMDRKNISDETLTILPASMLLWIYPKITHVDTFKSYDYLVHSGATKSETIILYYQYIYDDLYCGGEFPFTIEELKKRNDSPVIIIWEGRKGILSQIIQQFNTQR"
	
ORIGIN      
        1 tcattagatt gttgtatatg ctttatagtc gactctttat tgtagtcgac attgtcagaa
       61 ctatcattat tatcatcatt atcatcaaca tattctaaca attcaatatg ggtagatgta
      121 aatgtaaatc gtgctacaaa tataccgtct tttttcatat aaacttgcga tggatttttt
      181 aaatttgtat atgccgataa attcggtttt tgccataata aaagtccatg acgtattata
      241 aaatttgtac tacaatttaa ttcgtacggc atttgacagt cttctaatat agcacaacgt
      301 tctgcatgta atggtaaatt acaaaagata ctataactgc cacctaattg cagagttata
      361 ttagttacat cgaacggttc gttagtaata taatacatta acttgggaaa ttgtaacggt
      421 tgttctggat tatatataaa ccagtctggg ttatgtttaa tacattttac gagtcgttta
      481 tttaaagtct taacactacc catattatca aatctaatat aaatttatta ctttttttat
      541 aaatatatat cgataagtat aaatatactt aatctcactc gattatttaa tatatgtata
      601 tatttattat atataaatat cgagtatata tttctatatt acatagttaa ataactgtga
      661 tagtgtggta gtggtggtgc taatattata tatatcatgt ctgaatcgaa tcgacgacaa
      721 caacatccaa cattggatta tacacctcct aaacgtccga tgccacgaca atctattcat
      781 gaacgaagat atactacaac tgatcgagaa tgtaatgatg aaaaacattt taaatcttta
      841 caagcaacac caatatcgac attattatca aaaactccat cattaactga agatgaagat
      901 gaatattatg aggatgatat attgaataaa aatgaaatag aaattttgta tgaagatgat
      961 caagataatg atgatgatgt tgttggtgat attgatatcg atgatgtggc ggaagaggat
     1021 gatgatggtt ataatatgga tgaagattat gaaaatgcta aaaatgatac agatgcatta
     1081 tttcaagatg atattcgtga tgtgaaaatg ttgaaaaaat atcaatcact gaaatatcaa
     1141 tgtgatagtg atttttctag tgatgataat catgaggtag tggagaatga cagtggtaat
     1201 ataactgatg ttaaaaatga atcacattat aatgaatgtg atatcgatag tgatgattgt
     1261 aatgaaaatt atcagaatgg tataaaaaat atgatgacta ttttaaagtt gaagaaacgt
     1321 atcaatttat taagaagaga tcgattgcgt cgtaaattac ttaaatcatc taaatcatct
     1381 catggtatat tatctaaaga ccatattaaa gctccaattt gtgctgagga tgatgatggt
     1441 gacaataatt ctcctcctac tgaatgtgat aataaatcaa ttcaaatcga cattgaagca
     1501 tctactaata atattgaacc ggacgatcat attatatctt catctgatga agatgatgaa
     1561 tctatagatg ccagcttaaa ttatccatta caagaaaata agctggcatt atacgataat
     1621 ttaggtattg atagtatgga tgcacgtgaa agagatacaa aaattataaa tgtattgtgt
     1681 gatccaaaaa cgttggaatg ttataaggat ttttataaaa ctgataccat taaaccgatg
     1741 gttgatttta gttctggcgg taatgctggt attcctgcac gaattgattt atttaataag
     1801 atcgatatat ttacattacc tcaggaggaa atttacaata aaaattatcg taatgcacgt
     1861 ttagtagatt ttgctcatgt caatcaatat ttacacgatt cagaatttaa tgaaaatata
     1921 ttgtctgata gacaacatga tgtcgtcgtt actgctatta tttcatttct attggaatgg
     1981 acagatcaat gtcttttgga ctatggtaaa tataatgaaa aggctatacc agtgtgtatg
     2041 ggaataataa atttcagaaa tgtcgatgat ggacgttata tttttatgta taataatata
     2101 ccatatgtaa agatttcgat caaactaatt aaattatatt tcaaaccaga acgtccaata
     2161 aaagtacatt ttcgatggac ttcattaata tcaccagatt ttgtcaatca cattcatgat
     2221 atctaccaat taatcattaa agatgaattt aattttgatt taatacaaca attggaacaa
     2281 ccgatggata ttccatataa attacccaat ctaaatatgg aagagttaca aaagaatgcg
     2341 aaggtattta aatttatatc tggacaatcg tgctgttgta aaactagcat acttcataaa
     2401 cttgttgctt tgaaatggaa aatatttagt cgtggagatg ccggaacgtt tggaggtaaa
     2461 tccaatagtc ctgttgctgt aggaaattta catgcggcat taaattttat ctattcacat
     2521 ggcgatgtca taggaggtat gtgtataatg ttttatatat ccatatattt tcatttacgt
     2581 ttaaatttta atttttctct agtcatgttt gattcgtgtg ttttgaaaaa aatacaatta
     2641 tagttttgtt tatgtttgat agttttttat gtatgtttga tagttttttt attttttcta
     2701 gatcgaggat acatcgacaa cacattatgg agttttatta tgccagcatg taatcctgaa
     2761 atgagttcta cattaattta tgatatgttt acatttttcg atgctaattt taatgaaccg
     2821 tctatagcgc aatatatcac acaaaagggt attatattta tcgatcctta tgtagaagaa
     2881 aatagaaaaa gacaaataac tcgttgtact gatggtgatg ctcacagaag tcgtttatgg
     2941 atgtatccaa ttacacaatt tatagtttat tatacaatag caagattgtt tggatggaaa
     3001 attatgtgtg ttccatatac aaaagatcgt atttttgatg aagttcgttt tcaacaaaat
     3061 gttaagcatg taatagaata ttttggaaca ccaataccta gttcgttacc tcaacttaaa
     3121 tttaaaaaga catcaaatga atatattctt gataatacat atccaaaatc tgtaggaatt
     3181 tttaaataat atatgaataa ggattttata tataatatta gattgtatta gattctatat
     3241 tgtatgtatt atattgatat tatattcaca ttaaataatt tgtattcttt atatttcatg
     3301 ttatttataa ttgtatatat attatgatga ataaaaaaac acatcacaat acacttttga
     3361 gtatacatta ttatagacaa tccttatatt ttgctaaaaa ccagatggct acttcagaag
     3421 gtgaatattc tgatgtcgaa agtaatgatg atgataaaga atgttatagt ggtaataatt
     3481 ctgaaaattg tgattgggga catataatcg atgatgattt atctgatcat gatgatacaa
     3541 aaccacatga agatgatgat ggagatgatg atgaggagga tgtaaaaaat aatgaacata
     3601 tcgattctgt tacaaataat ataccaacat gtgaacaaaa atttgaagat ttcacgttgc
     3661 atgaatcgac acattcagac atgttagcac ctttattacc cgaaacgttg gcaagttttt
     3721 ctacaaataa tatattgaaa gatgcagtac ctggaacttg gttatatatg aaaattgtaa
     3781 catgtacacc cgtattggct actaaaatat tagtcgaaca cttacaagtt gaagaatttc
     3841 aatgtgcatt tatgtctcca gatcgacctg caatgacatc gttttatttg aaaaagcaaa
     3901 taaataaaaa acaataagat ttgatatttt ttgttatttt atattatttt atatcgtaca
     3961 tatgtattta tacattaata aatatactat aaataattgt tatcattcat attttaatta
     4021 gttatattgt atccggcata gattcatcat gtatgctggt aatagagaat attttgcaat
     4081 taaacgtgca ttaattaatg atgctaaaac tcaattgaaa aaattaccaa ttgaatcgat
     4141 tagtagtaat ccaatatctt catcgttacc atataacggt ttaacttttg tatatgaatg
     4201 gtgtgatgat ggtgatcata tctacggttt cggatgcaat agtcgaggtg atgcatgttg
     4261 tgttaaaccg gatatcgaac ctggcctatt tgttgtaagt tgtgatgtgc caactcttcg
     4321 agaaatatgt tcgttacatg gatgccatat taaagtattt gatgttacat acgatacgaa
     4381 caattttaca gtatgcgact tatttgcaga ttattctgta gctaaacctg gatatttagt
     4441 taaaattata accaaaacag ttacagaagc tttaatgttg tataacaatt ttaaacaaaa
     4501 cgatacatct tataaatatg tatgtatatc ccagtatttt gacattacga aacaaattat
     4561 gtttgaattg ttaattcgaa aattattacg acagattcaa aataatgaac ctcgagatta
     4621 tactattccc caaacaacat gtttatggtt tgacgaaaaa ttaaatatct ataaaaatgt
     4681 accacttcca caaataccaa tcataacatt tgatattgaa acagtgtcga gtgatccaca
     4741 tcgagtaccc atgggagatg ctcctgatga tattttattt acagtatcca tacatcatac
     4801 gcataccaat atattgtata cgttagtttt tctacctttg caaagtacat tggtgagaga
     4861 tatgaagcaa ataatattgg atgatggtta tgatattgtt ccaaataaaa gtgtcgacga
     4921 tagtaattgt acaaatattt tagaatgttt taataccgaa attgatttat tgaaacgaac
     4981 aatgagtcta ttaaatatac ctaataaatt acatttttta tacggttaca attcgataaa
     5041 ttacgatata aagtatttat taatgcggtg tgtattctat aatatttatg tcgatacttt
     5101 tatttggcgt gaaggttata gttttggtat aaatcaaatg catatcgatt tatttcgaat
     5161 tattgtaatg cggtatagat ttaaaagtta tacattggat gatgtgagta agggtatatt
     5221 gaaaaattca aaaactggta ttagtgcgat aaatttgaga tatacattct ttaaaatgta
     5281 taaatatgat aaatatatat cacatgccga aggaacatat caaataccat cagttcgaga
     5341 tatattggaa tataataatt cggatacgtt attagtaagt aaattggaaa catatactaa
     5401 atctattgat tttattatcg aacgagctgc aatttgtcaa gttccattaa ctacgatgaa
     5461 tacaaattat aacaaaatgc aataccgatt gtggaacgaa tgttttatag tgggtttaaa
     5521 tttacgattg tttctatcga tgtttaaaag tcatattgta tctatcaaat gtccaatagc
     5581 ttcacaatat gatgtagatg atgttattga tgtgacattg gatttaactg aaaaattaaa
     5641 taacaataag gctgcattat ctcttgataa tgatgagtat gtacatacta ctgtagcgaa
     5701 ttattctcga tcacatgtta aaactaaaaa agctaaattt ccaggaggag cgaatttttg
     5761 tttgggcgaa tacaacgtcg aagatgttca aatgtacgat tatgttacag catatccgat
     5821 gttgatggat cgtaaaaata tctcggatga aacattaact attttaccgg caagtatgtt
     5881 actgtggata tatccaaaaa ttacacatgt cgatacattt aaaagctatg attatttagt
     5941 gcatagtggt gctacaaaaa gtgaaacgat aatattatat tatcaatata tttatgatga
     6001 tttatattgt ggtggagaat ttccatttac tattgaagaa ttaaaaaaac gtaacgattc
     6061 accagtaata ataatttggg aaggtcgtaa aggtatatta tctcaaatca tacaacaatt
     6121 caatactcag cga
//

LOCUS       DuhNV_F2                52843 bp    DNA     linear    04-JAN-2021
DEFINITION  UNVERIFIED: [ Diabrotica undecimpunctata howardi nudivirus] viral genomic
            fragment 2.
ACCESSION   DuhNV_F2
VERSION
KEYWORDS    UNVERIFIED.
SOURCE       Diabrotica undecimpunctata howardi nudivirus
  ORGANISM   Diabrotica undecimpunctata howardi nudivirus
            Unclassified.
REFERENCE   1  (bases 1 to 52843)
  AUTHORS   Liu,S., Sappington,T.W., Coates,B.S. and Bonning,B.C.
  TITLE     Nudivirus sequences identified from the southern and western corn
            rootworms (Coleoptera: Chrysomelidae)
  JOURNAL   unpublished
REFERENCE   2  (bases 1 to 52843)
  AUTHORS   Liu,S.
  TITLE     Direct Submission
  JOURNAL   Submitted (04-JAN-2021) Entomology, Iowa State University, 418
            Science II, Ames, Iowa 50011, USA
COMMENT     GenBank staff is unable to verify sequence and/or annotation
            provided by the submitter.
            Bankit Comment: TOTAL # OF SEQS:5
            
            ##Assembly-Data-START##
            Assembly Method       :: Trinity v. v2.6.6
            Sequencing Technology :: Illumina
            ##Assembly-Data-END##
FEATURES             Location/Qualifiers
     source          1..52843
                     /organism=" Diabrotica undecimpunctata howardi nudivirus"
                     /mol_type="genomic DNA"
                     /isolate="Monmoth, IL"
                     /isolation_source=" Diabrotica undecimpunctata howardi"
                     /host=" Diabrotica undecimpunctata howardi"
                     /country="USA"
                     /collection_date="Jul-2012"
                     /collected_by="Brad S. Coates"
BASE COUNT    19469 a   7535 c   7222 g  18617 t
Future	Location/qualifiers
Source	1..52843
	/organism="Diabrotica undecimpunctata nudivirus"
	/mol_type="genomic DNA, partial sequence, Fragment 2 "
	/strain="USA"
	/host="Diabrotica undecimpunctata"
	/collection_date="2012"
gene	2..1903
	/locus_tag="DuhNV_F2_ORF1, paritial"
CDS	4431..6535
	/locus_tag="DuhNV_F2_ORF1, paritial"
	/codon_start=1
	/product="dnaPol B"
	/translation="KMFGKGLKVFLSKIIKQSNARGANTKILKSLLTEAEDRAASLQNQLLQDNLEQFFDNDDELDEENTNNTNDGMATTQPDDVIYDADDLDCLDACFDIDDGDVDTKNDNTNECCNGENDNNNNDNEDLELFGIDNDSIENESFKPDKPDIMTNNKTTHTNDGNNEYIDDCDDMLFGIDNDECDESNMNENCNQDLTNSNDCDEDFAEFGIDEVDMDDTSIEHSRIDTNNTNDYNTVDNITQKSSQDNLLSNTQNTQQQSITYSIDLSKKYGNLIENGYEINTDEVLKHPQARQILSDIRHDLMLERDKCTNSYELQKSTVSSIYGCVGKMIPVVAAGITCLTRSTLLLSAQHLRKKGFKILYIDTDSIMLDENDKDLSSELNTLYPYMKMEMKVARQCLFVKSKIYYKIDEESIKYGQNVNGPIAWRECIEYFFSKSTITNNDDIYKTFYDFFISIYTKLLSYDDVSLVLPHITHVIKTKDEYKTLTVAAKFKQYLANSYPALAGSNKHSIYYHIDTSVLIPCLRPDLDITHISNLQYVNLFKYYQNMYTTIFNIIKFNIRKNNEPYNITISSKFVLLLMLKGYLDAYEKMFTHSINVTIDTPFIPDINKSMDIDELFSKPIYLDQDYDSLTIE"
gene	1954..2973
	/locus_tag="DuhNV_F2_ORF2"
CDS	1954..2973
	/locus_tag="DuhNV_F2_ORF2"
	/codon_start=1
	/product="OrNV_gp002-like"
	/translation="MKGVIIIIGIICALIYTRPASSKTITSFTYEIDTLLPCDDDEDGLINIDNPYDIYYKMFDKDFKYLPATDIGDTIFNVTTVDRVVNKKYVNSGSVVRNNKRFPFRVMIRGKTDQYKHTEFLQCGGSILSKNVIVTAATCLYNSTTGELFDFAEILVGGITREWPAQRYGILLNESGIIHPNFNYNDSSLKHNLALLKLPFHIPFDDYTDKIQIGKYPERRPTLAYMVGYGYNENNTGFLELRAYGVELWTTSECLRIYGEDACTNVIPALGNINSEDNLCQTEIGAPFLTPYRHETTLLYGIGVWVSSRSSCLGLPDGVLLLYPYLDWIQKHFDKELLS"
gene	3184..4464
	/locus_tag="DuhNV_F2_ORF3"
CDS	3184..4464
	/locus_tag="DuhNV_F2_ORF3"
	/codon_start=1
	/product="OrNV_gp002-like"
	/translation="MRSVFYYILILCYITYGFCQDEPTEPDTTLTPELTTIVTTDEQITTDEQITTDEQITTDEQITTDEQITTDEQITTDEQITTDEQITTDLTTDDDLTTDDDLTTDDDLTTDDDLTTNNDETTNADLTTSDDLTTSTPSSDITTVSDFTNQSTISTQNNNDSTIITTTPYPWLHVVPVEETKAEYMPNVGVEVSKGNMKWYIFIQFLDENNKIQKYCGGAILSASTVITTAHCLFDYKNKTQYPQAKFLIGGRRSSNPTYEITVDLITNAIIHPKFDIYDENMQNNVALITTNYQIKFSSEVGSIDIGSNTNVDYLKLVGFGRHNDDTPGEILKYYLVELVNNERCRISYGPKICTVEVISTVGYKDIDASICRVESGSPLSYDDGFIINTPKLIGLASFVVDFGCNGYPDGFIYLNSYITWINHNIK"
gene	4665..5852
	/locus_tag="DuhNV_F2_ORF4"
CDS	4665..5852
	/locus_tag="DuhNV_F2_ORF4"
	/codon_start=1
	/product="OrNV_gp003-like"
	/translation="MASTTPTSDIVYSPFKQLELRCRAIKRAFGFFDHYFLVLDNYEIHMGIYKPKKIIPKGTTKGSHVAALYNLCEVCYNKLILDLKLHDDTRLFSNYFPFLNCETLCTGFSIQSMLAITIPFIITLFIKQCYLWGIILFLIAVIILLAYSKYTFSITKKIHCRHLQHKYIYKEKA"
gene	5879..6400
	/locus_tag="DuhNV_F2_ORF5"
CDS	5879..6400
	/locus_tag="DuhNV_F2_ORF5"
	/codon_start=1
	/product="Ac81-likee"
gene	complement (6619..7509)
	/locus_tag="DuhNV_F2_ORF6"
CDS	complement (6619..7509)
	/locus_tag="DuhNV_F2_ORF6"
	/codon_start=1
	/product="OrNV_gp006-like"
	/translation="MTIQYLKMVEKLLTCPMGPTRTNINTRWYFGDQIRFDLRNNTLPIITTKPMPFSIIVKELLFFLRGQTNQKILENQNVLIWKQNSSRTYLDSINLHHYEEYKTLGPIYGFQWRHFGANYIDCDTSYTNQGIDQLQQVINDIIHNPTSRRIIMTAWNPSDLNKMVLPPCHTFIQFSVDTIKGELSGHLYQRSADIMLGVPFNITSYALLLHIIAYICKLKVGDFIHTFGNVHLYENHIDGAREQLTRKPYDFPTLQLINISTESSNINDILNDLSVENFKLINYKCHKKHIHFPMAV"
gene	7977..8408
	/locus_tag="DuhNV_F2_ORF7"
CDS	7977..8408
	/locus_tag="DuhNV_F2_ORF7"
	/codon_start=1
	/product="OrNV_gp098-like"
	/translation="MDINREIEKANMKPLFLTTKYKISPLSHRKNVYDYQLRDHFINMTNLYTLQCRCPSHKHNKSPCIIVTEPQCVKCKHPTQLLITFQSLMYHNELTKKKLTRCCKHIHRPPCYRCINCQINQPCIITEPFECVESTGMYSTIKL"
gene	complement (8610..9347)
	/locus_tag="DuhNV_F2_ORF8"
CDS	complement (8610..9347)
	/locus_tag="DuhNV_F2_ORF8"
	/codon_start=1
	/product="OrNV_gp097-like"
	/translation="MDSKKIPKHALSKCIRYCRLYDIDDNNHFLSKLQTFYWECIDTYRLDNISFKMFLHQLFRHIPKYRQYTRISTLNRMYREFERYKKAQPTSGAILISDDGDYVLLVKSYKGGAWSFPKGKLETSDNKYCSMYDDYAVIHDDMFIRCACREVFEETSFNIFSRLNPRDYCELQKRVTRKDGTVILDWIRLYWIENVPKNFNFEPRFKCEIGAIEWVRISTLPKKVDHSNYNIIVPFLKEIYNRCKK"
gene	9421..10938
	/locus_tag="DuhNV_F2_ORF9"
CDS	9421..10938
	/locus_tag="DuhNV_F2_ORF9"
	/codon_start=1
	/product="lef-9-like"
	/translation="MWVDLIHILLINISFLFILDVICQFNPDRFTTDVLTKDTLLYEHIYNTKLPLFYFCFTHAHTHKSHPHIQCIIREFKCCQDAISIKDFNECFTITTINTVNKKTLSKVTEWIIFDPRIWKEQSYNHFMSFVRAIIIAPEAITERYKRFESSNFTISNIRKYISGKESIIRTAVTGFETNGIYQTSTISCLIPYYSVILPQKLYDALESEHYDLDLVMIKRDPSILQTCMYVCVPYRNTDPKCEVTIISDQQSKGMNQDQDGDRNAQYFIRKKVNGYDTTVSLDYKIAKMELAQSFRCKLTAIATPRYILSEHAMLTIERSFDSFKHLHLFKRLGCTYSIKALNDAAAGYLQDYYDEFQEALRVHAINDTPKYISADDLLLKTNKLPTIVSSGAKGNIDLIGMLLSNITSSENSPTLTEKTKDMLDLCNKYIVSSQDLSRNGRKQFAALFAAHDLISHFYNIYINKRCYANYINFASVGTFLFNESSLELYVRDLKNALKRKKGLL"
gene	complement (11299..12243)
	/locus_tag="DuhNV_F2_ORF10"
CDS	complement (11299..12243)
	/locus_tag="DuhNV_F2_ORF10"
	/codon_start=1
	/product="OrNV_gp095-like"
	/translation="MSTYLNNVLKGDVMIKKVKHRVPIKKTNTSTPDDESTSTNSRFITDCLSTPTLIGKHHKRKRTNHIDIIESKPVGKTFQVGQETFISKNNLYTLEMSDYTILSDAPFSSEYAPPSIKALLKRRWVYKLHINRGLQPDILRSTLRSRCIGGQILAYRYIECSIAGNSCIYIGFIPTIEQKFEDTHSTCYISAMDVWPRKLYIYLKCDYKCPCSDESCMVWSSRLSNYQTTQQFCMKQIKWDQLYIIMGDTDTMCIENIKVPRSCVVCAQCFECSKIVTYCRRHRICKHKSGIPLDDTLKVINNSKIKRCKRISTL"
gene	complement (12512..1300)
	/locus_tag="DuhNV_F2_ORF11"
CDS	complement (12512..1300)
	/locus_tag="DuhNV_F2_ORF11"
	/codon_start=1
	/product="OrNV_gp094-like"
	/translation="MNISEVSPNATITTTTTTSTSTLPSSSAVQKLLSIQNNSNKPDEGQILSTVQNQNVQNNNICICESMLVSDRIKCLVTAFNRLMTRRGRPLSKIDLENLFAMKHLATINLLTATTSSITHELVESQILYTFLKSYCKTHPKFITQGPHLGDIKLKSDFFQST"
gene	complement (13896..14885)
	/locus_tag="DuhNV_F2_ORF12"
CDS	complement (13896..14885)
	/locus_tag="DuhNV_F2_ORF12"
	/codon_start=1
	/product="hypothetical protein"
	/translation="MNRRGRASLSSVKPNLTTTMSSQNAQQFEFSDVSNYTSHNNIIESQSQSSHIQSDIPTLLDSIDVDAHQYDADEESLHQRVVKELCELDKANQARDHLKDKFIKHFKNDIRTDIQVRNAEVEKHASDYAFLYSKCTSPVLKPPISPTYIDSDDETDDDINTSMVVFYKTKNRIAKRYKNTMHYYRMLKYRLCRYKILIEDISKEHSNIVDRMKNLQPELDNMKTQIRLSSQECLLHMSETTETCSICLQSMTGSDIVYFDGCMHKTCLNCIYKLNSMAKDRNNRRGEKQCPECRETWHKATHIIDHNGKKVIQVVRMTNTNNNNGQSTS"
gene	15059..15237
	/locus_tag="DuhNV_F2_ORF13"
CDS	15059..15237
	/locus_tag="DuhNV_F2_ORF13"
	/codon_start=1
	/product="hypothetical protein"
	/translation="MRRVSTCVTISISRIFTHFIYRIVSPYNILIIFISFLPHFYPHFTLFLPPPFSTSFILLNRN"
gene	complement (15234..15425)
	/locus_tag="DuhNV_F2_ORF14"
CDS	complement (15234..15425)
	/locus_tag="DuhNV_F2_ORF14"
	/codon_start=1
	/product="hypothetical protein"
	/translation="MYSSIRGESISSIDCKQSTNICWCRTSFYTKFYLTSTNTPMRKLYRTYMYNLTMRKGLPNPPD*"
gene	16403..20641
	/locus_tag="DuhNV_F2_ORF15"
CDS	16403..20641
	/locus_tag="DuhNV_F2_ORF15"
	/codon_start=1
	/product="OrNV_gp090-like"
	/translation="MATMMTYESIVTNAITENKECSDVPASDPFVDAAVNSIILDNIETCNVDSYYEENFNDAFLNPDVEISDPLALSLNQTSPQYKSVGKVLKGGVTPSSLLQNQNKSPSKGKNINNLKCMLPQEYDEEVLDYEDYDDDENEAFVDRQPPTPKSPIIEDITDTETNNVDNNDTNNILNTNNIMDSNEIMDTLPPTPRTPDIPSKDSQNNTFDIVMNYVDQNMPTLTSLTSTALTSEQYSMSTTQPLASPTTTAAIPLESSAVPDGSSVIPDDPYSPKAIAPTTEVVEYHPTPKVSDNIIIHSNLSVVDANTSVAVDSLLSLQDSHQNSNIQNIQTSTLTNVLNSVTSIDVIEPNCSAELKVANAIKQSNQKQHRYPKSFYKVESSSSDEIPEHDLIPVQKRKTLRKKKPSQSDKSDSDDDDEPSKKIKTNDGGEGKVSLKKQIKRTKSDSIKSIDESKTAASIIDDIKSTVKTTKSKSDSEQSSESEKSDKGESDSEEQSNSESDNDDSQKNKSNDEEEDNDTNDDDDERCKSRPSSTKSIISLYDDSNLLKKGIHRQQRCTPGFVATSAVSMTRIDYTRSVAPKAVKIPTKIRVKQYKPTYTSHRHPNKNVYLNFPTIILKSRETYKTFEDDDEDDMTNNIYYPNDVSLCSLRDIILDHNSSTTSEKKQISLQIADTSYGKVLRELSIEYNIELCQIKRNVVNYVNYYDGIYTLVYGAIPTVAYAYCMYYLMKYGATKGNYHMAGDLELRCCVYTQMEHTDLVNWRDDQSRKPCKRILQYLCKNYLLMDKTYAQGIVAAADFRNDNFITAACLLRIKKHYFEIIKELKSHNNNDGVQMWHYFMQKCNVHHYLCPHTEIEIQKQMKKTAIKIEEIIKEERLTKEMHDMLDIKFSEKEITQLYGFIPDFVEISTRKSIQVLRQITCTFYTVLCRAFAAHIVENGIATGNNVINLTDAHLEGFLKRYKHLISLNANVHVSVVQTKIPTIQRFILKEMLNISTYQLGQFRIHKSKIHIFMAIINKMILQCVESAYHGIQTCRDEPFAKLVSKSLLFVLNSNTFNSINNIALWSKCDDVDLNLEGPTDNNYTVDDDDEEYLVDAESSSDDNEDYDDLELEDEQKALEEEERIAENNIVYQTYVPPPKPAPKPRKPKVLKVKKRLTKLEESSTNLSPQHQPTDVQSESSEIKVSIPVNNLPTTTKPSVVAPKVQKEKQTNNNKKQSSSTKKKAKVVVQNNSSDEEDDVITIEDDEPAVPKSKPIKRKPNQPNDDAPRFKRFKGLSMPQINTSQYLVCAEKISRIKCIMCYKTMTYKVVDIGEHIRVACCDYCTLKLINDGCKPFNEQEYKHDAIKTRIEHQYSPPIAFTPTGEFLQDKDVNVAQVRFGYNYKLPRIRNGNKKNSKQATNAPTQAAVVAKV"
gene	21945..22391
	/locus_tag="DuhNV_F2_ORF16"
CDS	21945..22391
	/locus_tag="DuhNV_F2_ORF16"
	/codon_start=1
	/product="hypothetical protein"
	/translation="MSSNSETRNNSTTLTLAHNNTNRRRRIRPTKTYSHTKNSNRYDANANSYSLSNPPQLVNTMSKDSKQAQQQSQQSIDYTTTRASSTASNKFRHHNVASSSSPHSSSRYLSSKAKAKIYASLASILNNDEYYQNTQTPDEGYESDGGDL"
gene	complement (23571..23807)
	/locus_tag="DuhNV_F2_ORF17"
CDS	complement (23571..23807)
	/locus_tag="DuhNV_F2_ORF17"
	/codon_start=1
	/product="hypothetical protein"
	/translation="MSVTKCIFGESGSSLRCVWYLLLILLIVAFCGIIFFKIMDPEHADDVKTRPPIVISPAVSNWPKRWKMALPSSHIAVP"
gene	complement (24011.24841)
	/locus_tag="DuhNV_F2_ORF18"
CDS	complement (24011.24841)
	/locus_tag="DuhNV_F2_ORF18"
	/codon_start=1
	/product="38k-like"
	/translation="MSSPTYDNLKPDIVIHPIYAKMVQTYGLEDYFNVIDLQTIVTSCEILEPYLVSDGSIQILKNVMLEPYFKNALSKQSGMKPEFTSYSFSDSIPIYTTSYRGPRYVIWTMTDCLSICATYVDRVEIYDLYSAVERAKSWAFTIFHNKSIIVFDLDETLIDYYGKKLQYTDKLLKYSKKLYDYVILYSHGSNLHVDEHVLDLISVNNNSPFDLILSNNSIDKKCNKNLLYLYNYFPNCRFTQATLVDDSLYNWTPEYNKFIIPYKLTSVKNIIPLIEI"
gene	24843..25412
	/locus_tag="DuhNV_F2_ORF19"
CDS	24843..25412
	/locus_tag="DuhNV_F2_ORF19"
	/codon_start=1
	/product="OrNV_gp086-like"
	/translation="MYSTQSNSARFIYTLNYISKENNNEQCQLHNGLLLSKESRSDDKLRITESDMYSIIRTVLFIYVFNETPQNTITDIINTGTVLFYKTNKICHPKYLNIQIIVDLLDLLFGKGFSKITKRVITKCFTDYQHYWRYYPYKSVICYPSADDYIKLYKFVNIRECEFDSSIKFLLTNYTDFKIPLQNNKKLLN"
gene	25643..26326
	/locus_tag="DuhNV_F2_ORF20"
CDS	25643..26326
	/locus_tag="DuhNV_F2_ORF20"
	/codon_start=1
	/product="OrNV_gp080-like"
	/translation="MSVSFSSYESLIPILTNYYDENIPLYYSEGHFNIACDLLTLFLQRKELLIVKTNILLFEPIMEYEGKIYISEAMLGKLVNMQIDIPQPTIEFVDNFNIFEKLHNGIHVINDRNTSQENNNETLISTLSSSSSNMHTPLILDNNKISICTEPNQFTTDFTVNERIRYIQLLRIIIACTHFYEHFTKKIPYTEHTSEFKTFEFAKVVEHSSAIHNKSTSKINYGRFCNA"
gene	complement (26417..26686)
	/locus_tag="DuhNV_F2_ORF21"
CDS	complement (26417..26686)
	/locus_tag="DuhNV_F2_ORF21"
	/codon_start=1
	/product="OrNV_gp079-like"
	/translation="MSSTQNSTIASLEPPKLITNRDDRFKQILHQQLGENGVVLLVNQAFLFIIALILVVAVLIGILSTRSDSNGVHLMAPAFVHIPSSIHNN"
gene	complement (26791..26949)
	/locus_tag="DuhNV_F2_ORF22"
CDS	complement (26791..26949)
	/locus_tag="DuhNV_F2_ORF22"
	/codon_start=1
	/product="OrNV_gp076-like"
	/translation="MWYILLLLTFFIAVLLILFAKDSFINRELEAYQKTINEPWINRIVAIRYKYE"
gene	27165..28334
	/locus_tag="DuhNV_F2_ORF23"
CDS	27165..28334
	/locus_tag="DuhNV_F2_ORF23"
	/codon_start=1
	/product="dnint/rec"
	/translation="MSNMNSSIPPVQDEIKKQSNGNEKTNSSYPPPDITTSITLPIKYPIKVTQSHTTTKLRHINEQKLNAALSELSPDLLQTIICKKLPTPDKKRHPYTHNKPLIPKSVKHAIDSLQLLDEPAIDQRIELFIGYCKYKNYSFNTTKRYFHILKLNGFFNEPNATECSSNLKPSELSFIDNGRLHVRIVNMADFKTYTMYLLNNMSKYTAPILIAIYTGLRTSEILQFTPYTLYQLNNKHVEISIKRKKTVIRSLDTEPLHWQPIYNTHLNMLVNIFISDIFKEEYDSFIRNEISTKLFYITPKTLGNRVHTTYYNALNKKAPFGFGIHSCRNIMAMLMAESSENISAIQQFLQHKSRTTTRRYIKADFTFTTAEFNRLTNTEFQHINTMLKN"
gene	complement (28395..28580)
	/locus_tag="DuhNV_F2_ORF24"
CDS	complement (28395..28580)
	/locus_tag="DuhNV_F2_ORF24"
	/codon_start=1
	/product="hypothetical protein"
	/translation="MYTYNILYFFDLFHYCRKECIVRIDVYLKFNFICLIKNSSILKIPTFFCCVHVLIYNFKLK"
gene	complement (29349..31130)
	/locus_tag="DuhNV_F2_ORF25"
CDS	complement (29349..31130)
	/locus_tag="DuhNV_F2_ORF25"
	/codon_start=1
	/product="OrNV_gp073-like"
	/translation="MPSSIQYKNKFIMNFNEMRCIITTDEDDDDDDDGNANNNINKNGYKNDMKMESASACEIELNVVNKDSNLCKDKLNDRIEYSDKSNLLSKVETNSYVTSQNGKNSINLQCIEETEDRRQHYHQYYHYQQQHQQQDQEHKHHHNTKHCQCEKSENNIQLVQHQVIDKYNNTNNSLTNNSIPNNSLQCRKYKPRQKMNRDQNECREKKQKLSQQKLLEAQNHTITTTTTTTTTTIQHDVNDGDDKKEIDTDEEDNKLHISIMTNLPTIPKIISPLSPVIASIQSSSPPPLPSSSPPSSSSILERVNLKRKKRQNIFETNSTDEDDCNDNDQNCFNVYNFNSNVLKSQSLTHNTSTLSQSSAFSSISPPVATTLEPYDFSSTISESIKSVHGNKKSRSRKYQRKNQSTVSESSLSTSISSPASSSSSYQRKDGNHIIFSDTYKKYITSTLHNKGLYEAVTLVNAEKMILTASQNIKNVKNLHLMEWSEAVFIQLCNLQECVDNMNDWSKVMMYVNDNQWAVEVVYHITTFIHRYTSLLYILESNRQFKIEKYTFRSPNDTFITSPQINYNLLKTYKMSTQIIAKPVVGSRLPMKFR"
gene	31283..31693
	/locus_tag="DuhNV_F2_ORF26"
CDS	31283..31693
	/locus_tag="DuhNV_F2_ORF26"
	/codon_start=1
	/product="Ac68-like"
	/translation="MSNMNSSIPPVQDEIKKQSNGNEKTNSSYPPPDITTSITLPIKYPIKVTQSHTTTKLRHINEQKLNAALSELSPDLLQTIICKKLPTPDKKRHPYTHNKPLIPKSVKHAIDSLQLLDEPAIDQRIELFIGYCKYKNYSFNTTKRYFHILKLNGFFNEPNATECSSNLKPSELSFIDNGRLHVRIVNMADFKTYTMYLLNNMSKYTAPILIAIYTGLRTSEILQFTPYTLYQLNNKHVEISIKRKKTVIRSLDTEPLHWQPIYNTHLNMLVNIFISDIFKEEYDSFIRNEISTKLFYITPKTLGNRVHTTYYNALNKKAPFGFGIHSCRNIMAMLMAESSENISAIQQFLQHKSRTTTRRYIKADFTFTTAEFNRLTNTEFQHINTMLKN"
gene	32408..32578
	/locus_tag="DuhNV_F2_ORF27"
CDS	32408..32578
	/locus_tag="DuhNV_F2_ORF27"
	/codon_start=1
	/product="hypothetical protein"
	/translation="MIVCYTTTNTTTTDAQCICAIDSYILFVMDAKLFSQPQAGYFKAWGLFILLLYILL"
gene	33689..36655
	/locus_tag="DuhNV_F2_ORF28"
CDS	33689..36655
	/locus_tag="DuhNV_F2_ORF28"
	/codon_start=1
	/product="lef-8-like"
	/translation="MLFETHLLFSYNKQLKNLMTNCKCYKTYYGSRELFIENIIMKRGSYMACLCYESTIRNRVSHRSVPIMLGSYIDYIIRGRDSVIECRPLWGLFVLRGILKIYPNFSTFDSLSMHVRETKLLKSINWYMYINDDGLALSYNNKSVTWTYKQTTSESDNWVYLLAQANPFNVQTLQSDYIEMFDVMLKGSYSMNDLENRQIINAAMAISKYIQYDLARRKKQRTAGCQKLVVAFETGRLYPAFNKKNAVDPDEKCRQYNQSYDNTMHEGRSSKTSHLLANVVRATNAAVRNSNALSFPTDAIGFYCMLNMKDLKSAGEQNVLSDMVIMSEDSDHMALFTYIQSIATKEGNILSINGYLIGCRKNWTLQDLIDLKRKFPHVTTQYYYPYVILLTRPCIPIKYCEEYDTFFSPAETTHFQIKYPEADLLSITAKELPIESIIKTPPAKSTVSINNIKGSVALVTSPLHKLFMEHSLGVTCYMDISQKQIDDLIHVATISYNNDVSNFLKVYNILNEEFKLNAGLMKKPKATQPGNAMRALNRIYPAQELLHECRKIPNVPFERLYCSDSINRVCDYRNIITAPEHYKPYRIWNLKLRAAFGNPHGACIEDGVVIDSNILKYIPPVHYNACITVEFTFKTVKQPKESTFITVETEHGILDNDILIGCLVTEYEVYVKHSKHTKILTHKLGDHYFYLINFLPKKTNVYDNLKIRHIYNNNSITVVITGQTTVRVDVGSKIANSFGQKNIISMAMDLKDCCGITRDGRKVHAQLIYSEVSLVARVTSGQLYDMFMSNELAIGDNGVLIAPVDLVVHTLHPYINLKIIKVKNDTLTNINGFDSQNLSYTSKTLRSLDVFGIMGQIMGLHGYDLNFVKFVKGASIITTNRNNDDDSDSENDDSEKNISNNTTRKRRYSQSFTSKDLPKSDFSSIPTTSSSSSSTTTTFTNIQNSTNITNEHDEYFQYEPKIDHILDGIIKDAYISTSTTINSNSNRR"
gene	complement (36686..36910)
	/locus_tag="DuhNV_F2_ORF29"
CDS	complement (36686..36910)
	/locus_tag="DuhNV_F2_ORF29"
	/codon_start=1
	/product="OrNV_gp063-like"
	/translation="MPKTSSSVKASWIWSIVGTLGVILLSVTILFLLAWNCYAAYMILSYPQIDKSIIGTQLTFVESIRLLYKLRRKV"
gene	36864..37130
	/locus_tag="DuhNV_F2_ORF30"
CDS	36864..37130
	/locus_tag="DuhNV_F2_ORF30"
	/codon_start=1
	/product="OrNV_gp062-like"
	/translation="MDHIHEAFTELEVLGIITSSTLTTITINKERLYQLGYLVIFDVCKPYFVTVEDFNYMYNAIIYMGNVLPKESLETFIMTKIKNTRFSP"
gene	complement (37206..37628)
	/locus_tag="DuhNV_F2_ORF31"
CDS	complement (37206..37628)
	/locus_tag="DuhNV_F2_ORF31"
	/codon_start=1
	/product="OrNV_gp061-like"
	/translation="MTSQVTQRGNTLRSNRQQQPQPSTSTGRRSNNVGNSNDIMDTSSSSPQDELSNAINFQETTEDQLNPNTPPPNDGKMKSMMAKVLKNINNSKYIYPGVALIVMSIFVLIIIFLNISVLIKIIAVILLIIFIIFTVYQCRH"
gene	37760..39229
	/locus_tag="DuhNV_F2_ORF32"
CDS	37760..39229
	/locus_tag="DuhNV_F2_ORF32"
	/codon_start=1
	/product="pif-1-like"
	/translation="MNWNITWAFLLILTVIVILIIIIVIAKKHIKTIQYEQKDILKFSTDVTFDPYPSNVDINNQYDCNVDSLRKCDINDPTTLFGCKELIVRCHHFDKDTQYIHNNTTSIIPKNSTPTEGYALAITTITDSCNPYHGDYTLVTKSADNVEYMLICTCKNPGYIGNENILGNCTTPFICNGKIDDIDKPLNEINCKCLDYEHNHRYSDGLPACKELLVGEANKLYEDWSSLIKWNNSVLQTSNFNPTIRGNVKSQYLLNPCKHSALDSTISVPGIYDSENGLCGAFSDGSLPIANGLLDYHPTNISGDDLKKTTGASALLASDQYRFIRFSDNIAGERKIYGIAIRGLPGTKYETTNIVVHPPNGLGLGRSKSLGITIPIFTFYAPKCTGNFPHYNCIIDEYFQEQSWGLNLPGHRLCPGAFFFGRDTWNVSEYLIKNSLGFPEHGITLNNQEFLKTKTYNYGIQWTATSQDDNGIVGFVNSDDYEVHKSVVT"
gene	39418..39951
	/locus_tag="DuhNV_F2_ORF33"
CDS	39418..39951
	/locus_tag="DuhNV_F2_ORF33"
	/codon_start=1
	/product="lef-3-like"
	/translation="MSGRAVITHERTITANKSRSTRPINIAHWTIPLDKNDRIPQYAIFHKFMNGSVLIALNKNFKPCQSWRNIPDIVPIKGSIVPDSRFRQIVMHIKPKVLYLNDGSLLFPLDKINTQINVYSNKTLLDVLKDLEVEFIANTNKTVEKQSIPTFEDMKYFDPTLTKRKYKEFISKIDSSL"
gene	40058..41335
	/locus_tag="DuhNV_F2_ORF34"
CDS	40058..41335
	/locus_tag="DuhNV_F2_ORF34"
	/codon_start=1
	/product="OrNV_gp058-like"
	/translation="MHPRVIFLDGVSCVGKTTISTHSFDFLKYITKNKVFAGKHKEFYIKTLYDHTLTMDFIQFLQNINYHYQPTLSTCRREEGVTMCKCDGGNDSSKDNNVKLYPAISQSGLKEDASNNDDDAIEFCTNKLEKSLRMNNIDKLCSDMNTLENDLTETSLDGDISTTTNHAKINIPSKRTITRHPAIRLISEDGVNLPILEEECDELSCDSNYSGGDGSAENSSTSTNNSCINEITTCIVHNQHNIIPNTNICAHSSTDILSFDSLYLATSPDGWSKIATIPTKYLHEYGPQIILIDRSIFSSLAYDILFKYDGHVVDPHTFKLSIQTHILSNSHIVQTIKNVWHDLYNFCKSFVEYIDFDIFWIIPTNIDAVVDKLKGRGTFESSTFHLENYIKNQIFIFKILTQITNIGKLMYVDTFVEYKDILNEI"
gene	complement (41654..42847)
	/locus_tag="DuhNV_F2_ORF35"
CDS	complement (41654..42847)
	/locus_tag="DuhNV_F2_ORF35"
	/codon_start=1
	/product="OrNV_gp057-like"
	/translation="MPTLFKVIVSVYVCMFFECNQYTHTYVYSLKDDIKTVIFEGGGLNSISYIGALKAFQDYNYFKDGVYSFEKLHGSSGGCLFATFAALDINPTQLEQIIYSPHLHDYIDILESLNYFDNYSEDDNVDQSWFSSMSDFLVKFNVVQTITKFVELWHVHKSPGIITEDIVFKFLNKEIIPYSPHYAKLNLTTLTLQDLYRITNHKLVCLSTKLNQRTAIEFSIDTYPDVLVYKVLYASLTIPGFFKPLRDNFGDILIDGSFVDNNLVSTTNKDVIYLSLFANPETLEQSDSIQNDSPESIQKITHSTSNPFLFDNYYTSQTPFAYDYINKLYNVILYRNIEKYNKLDKTNIIYLDSPLGLFGASLSHPTESTNYNNKPSIAINRAYINTLTVIKLRNTVD"
gene	43396..45126
	/locus_tag="DuhNV_F2_ORF36"
CDS	43396..45126
	/locus_tag="DuhNV_F2_ORF36"
	/codon_start=1
	/product="OrNV_gp056-like"
	/translation="MTSCNNISILLGICSVVIYFPLTGLYASAVPSVNATNDDIKTNNISNRLYSNISIVPKFTSQKYMNLQVTPTNLAKLYQVPKFFTIKTREAVWYNTKRCQLRSYVAATGRFDGGGNATIGYIENDLNNTYIVWVRNRIHEIYLFEYDQTKKNNDGITYLNIWIYTRPTNLWSTPIEYLEWEPCLNSMKLSALAERDVGLHHRTGKPKRHGKKYSSLTLYRQWVANLKRQNKTISLDTSNDDEGSNQIDDSILMIDLKSDIKNVHAKVEEKLKAWDVITILMIIMTVCILIMIIITIVWNLRRLRRKKMTDMKIYYEKRHSNKPAVYTDKPHVYNTLSFKFNDIIRPVSTQTTSTTVRTNSSRTNSSSSPSRREPIPIPQVTSDQTYETIIEPEDKVQNIAPTDCYDNNGYLVMKTPPQQASQPIPIPHQPNSPQRHHKRQDSISISSVKSISPSSPPKHTPPPLNLYQPPPPPPDVVSMIAKTTPKQPYDKVKSPPRPTTVYLKNRYDNVKTPRPVTILKSPYMTELSVNDVDNLITYTSNYDIGQSTPPTIPPFPKVYNRGDIEDSTYQQFHQIK"
gene	complement (46427..47803)
	/locus_tag="DuhNV_F2_ORF37"
CDS	complement (46427..47803)
	/locus_tag="DuhNV_F2_ORF37"
	/codon_start=1
	/product="OrNV_gp054-like"
	/translation="MVSTPVSVENRSPDDGKDSNVDNTNSNNTSTTSTNDTSNDSVGVQFYKVLKKAMINSDKITLPLNGEEIFNSLEKDENRFKETLTVSLYTLLTLYKSKININRAKSIKSHLKRAKEDGVDIKIKNDVDVIQKITKVECIPTYMLQSESVPVKLALCVYLSSINVFDSIRKDLLLTVLNDDSVELSNIIDMLTINNTGNGDEKKSLEAIRAYIKRINNVSSNDKQRKGMLCALIEVAELCKDRVCSKLAMDISCSGFISLVYNYLEKDQLHTLIPFEPLIAKFLKESIGKCYQDSERSKIHKQFTVNAKQTIQNIINSLPSKITSDQVKGYKFKPDQLYQCYMGTPGYTRDIVTTYYMKNNQRYRILTYNDCLYDVIGHSTIMDNIEEYELYDKYSWSERLNILDDFRTKIVINDIIGSELNAYSGIATDVTVSWMDDNKIYCSKTFAIKKRDSKKSAV"
gene	48106..48810
	/locus_tag="DuhNV_F2_ORF38"
CDS	48106..48810
	/locus_tag="DuhNV_F2_ORF38"
	/codon_start=1
	/product="OrNV_gp053-like"
	/translation="MLAKNNDDTIRHESKFIEQLKRHVLDNGKLFTPSAKRLKCDLPQQQNGFIMHLIDRPSLLKCTIGIDCRAQVSLALVNKQSVMLQAYANKLPILTINVGRLLYTTKAFAFANQLSNTSAEQQALEFYIKTDYKYRDKSLLPNHQFSNILHRFKSNGYKEYIFELAKRINLNVDYVFNDKIVARYINVDTDCSDASLRNYQHRPSTSIGFLTIINNECSNQWYVHVTRTPICSDE"
gene	48935..49183
	/locus_tag="DuhNV_F2_ORF39"
CDS	48935..49183
	/locus_tag="DuhNV_F2_ORF39"
	/codon_start=1
	/product="lef-5-like"
	/translation="MNIFFSRDGKMVTIATATHNIPGPTLALNCLYPKMRINPRYCTEKCNHNFKHYEFQQIRRSDEAPSSISKCTKCGMCTVEHS"
gene	complement (49514..52651)
	/locus_tag="DuhNV_F2_ORF40"
CDS	complement (49514..52651)
	/locus_tag="DuhNV_F2_ORF40"
	/codon_start=1
	/product="rr1-like"
	/translation="MIVDDTLEKEYTFNYQYSRCDEYRQCNYHKFITYNKFARRDNLQSIKGPIVYDGNDFHTLCEGYDQPDKILHGAIIDGQVQTGLCNDDKDVVDVNCRYCLDDIHNSDMRPAFNNLTCGVGYTPIALKRELALQYPNMNIDAVDNILNLNRTNNGVPVSESDKFESNISGSNVSDSSNVFETTSSYATTLNKHFTKSIELLKMDVRSVYDYRSKSDYITRASLIKWFPNIPYVHHKDILCRLDPNRDFIYTSYGMRILINRYLLLGEPIQYFNLRIAFMFVQNTCDVLNIEHWLLMYDAISCGFLHISSILSYAPYADKSCIIPGEACRLYVPTKQYNGEFIKQVHTACNIISLGVGMGMSASTIPSVGYQTAGMIYGGFSSVVKKFDTCNLLTTHYRRPKLALYITTHNDSIHEALNLRNPTIQNHVENVFFGLLVSHYFMYCVDQNMDWYLFPGDVSECVDGKEYTLCDYYGQTYQERYVNFVKAKKYTEVINARVLYEKIIDALGETGSPFWIWEDNVNEFSNHKHLGKIKTLNLCAEITNFATQDRSSSCTLMSVNYGLYAEFPNVLDRLYKYVRKDSQFKDFNGMDEVNSSPRPNISKFAYTLGYLSTKALNVFMGSRAQREIAINPLGFWDLASILEIEPSLLIEDVSEALYMGCIHSSCKYYIDTKIQCNYYPNSPFSYGIPQFTLRQLPTRHISWKSTFAQMTKGMANSMLTAQAPTATTSLLTGVHESISVPMDIMMARESENGRNAVISYGFLYKFLKYPYRDYVYEVPSIQEQVTLYGKSAPFVDHSQSTKFILTLTKENIHNLIRETYKQKLKTAIYYLSPKHINQSLEIVKTNLSVEDTFNHYKKKSNSTLDFSQLTSCHDMLKFMNIKNDGYILHKRLPPLLILPEQKETNTNDIPSSEESLSTTVLSEYNVENNNGAVSIHNEDIGDIVKEPFRYRSNALTKDAFTQCNFRVNQLDVQNSNGYKKYLRFMTITDDEDDDEEVDINYRDTFTDIDDISMIKSSQQQSTTTKSTRVYKQCNLSTIPSCESCAL"

ORIGIN      
        1 aaaaatgttt gggaagggtc tgaaagtatt tttatctaaa atcataaaac aatccaatgc
       61 tcggggagcc aatacaaaaa tattaaaatc gcttttaact gaagctgaag atcgtgcagc
      121 gtcattacag aatcaacttt tacaagataa tttagaacaa ttttttgata atgacgatga
      181 attggatgaa gaaaatacaa ataatactaa tgatggaatg gctactactc aacctgatga
      241 tgttatatat gatgctgatg atttagattg tttagatgct tgttttgata tagatgatgg
      301 tgatgtagat acaaaaaacg ataatactaa tgaatgttgt aatggtgaga atgacaataa
      361 taataatgac aatgaagatc ttgaattatt tggtatagat aatgatagta ttgaaaatga
      421 gtcatttaaa ccagataaac cagatataat gactaataat aaaactacac atactaatga
      481 tggtaataat gaatatatag acgattgtga tgatatgtta tttggtatag ataatgatga
      541 gtgtgatgaa agtaatatga atgaaaattg taatcaagat ttaactaatt ctaatgattg
      601 tgatgaagat tttgctgaat ttggaattga tgaagtcgat atggatgata catctataga
      661 acatagtcga attgatacca ataatacaaa tgattataat accgttgata atataactca
      721 aaaatcatcc caagacaatt tattatcgaa tacacaaaat acgcaacaac aatctataac
      781 atattctata gatttaagta aaaagtatgg taatttaata gaaaatggat atgaaattaa
      841 tactgatgaa gtacttaaac atccacaagc tcgtcaaatt ctttctgata ttcgacatga
      901 tttaatgtta gaacgtgata aatgtacaaa ttcatatgaa ttacaaaaat cgacagtatc
      961 gagtatttac gggtgtgtag gcaaaatgat accagttgta gcagctggaa ttacatgttt
     1021 aactcgaagt acgctcctat tgtctgctca acatttacgt aaaaagggtt ttaaaatatt
     1081 atacattgat accgattcaa ttatgttgga tgaaaatgac aaggatttat cttctgaatt
     1141 gaatacttta tatccatata tgaaaatgga aatgaaggtt gcacgccaat gtctttttgt
     1201 taagtcgaaa atttattata aaatcgatga agaatccatc aaatatggtc aaaatgtgaa
     1261 tggaccaata gcttggcgtg aatgtataga atattttttt agtaaatcca ccattaccaa
     1321 taacgatgat atatataaga cattttatga ttttttcatt tcaatatata ctaaattatt
     1381 atcttatgat gatgtatctt tagtattgcc gcatataaca catgttatta aaactaaaga
     1441 tgaatataaa acattaacgg ttgctgcaaa atttaagcaa tatttagcaa acagttatcc
     1501 agctttagct ggttctaata aacatagtat atattatcat atagatacat cagtattaat
     1561 accatgctta aggccagatt tagatattac acatatatct aatttacaat atgtcaacct
     1621 ttttaaatat tatcaaaata tgtacacaac tatattcaat attattaaat ttaacatacg
     1681 taaaaataac gaaccataca atatcacgat ttcttcgaaa tttgtattat tattaatgtt
     1741 aaaagggtat ctcgacgctt atgaaaagat gtttacacat tctataaatg taactataga
     1801 tacgccgttt attcctgata taaataagag tatggatatc gatgagttat tttcaaaacc
     1861 gatttattta gatcaagact acgacagttt aactatagag taatatagta ttatattatt
     1921 actaattaat agtggatagt gttgtgatat aagatgaaag gtgtcattat aattattggt
     1981 ataatttgtg ctctaattta tactcgtcca gcatcaagta agactataac aagttttaca
     2041 tatgaaattg atacactatt accatgtgat gatgatgaag atggtttaat taatatcgat
     2101 aatccatacg acatatatta taagatgttt gataaagatt tcaaatattt gcctgcgact
     2161 gatattggcg ataccatatt caatgttact actgtcgatc gagtggttaa taagaaatat
     2221 gttaatagtg gatcagttgt tagaaataat aaaagatttc cattccgagt gatgattaga
     2281 ggtaaaactg atcaatataa acatactgaa tttttacaat gtggtggtag tatattatcg
     2341 aaaaatgtaa ttgtcacagc agcaacttgt ctatataatt ctactactgg tgaattattt
     2401 gattttgctg aaatattggt tggtggaatt acaagagaat ggccagctca aagatacggt
     2461 atactattga atgaatctgg tattatccat ccaaatttta attataatga tagtagttta
     2521 aagcataacc tagctttact taaattacca ttccatatac ctttcgatga ctataccgat
     2581 aaaatacaaa ttggaaaata tccagaacga agaccgactc tcgcttatat ggttggatat
     2641 ggttataatg aaaataatac aggcttttta gaacttcgag cttatggtgt cgaattatgg
     2701 actacatcag aatgtttacg aatatatggt gaggatgctt gtactaatgt aattccagca
     2761 ctaggtaata ttaatagtga agataattta tgtcaaactg aaattggggc accttttcta
     2821 actccatatc gacatgaaac tacactatta tacggaattg gagtttgggt aagttctagg
     2881 tccagttgtt taggccttcc tgatggagta ttgttattat atccatattt ggattggatt
     2941 caaaagcatt ttgataaaga acttttgtcg tagttaattg aaatgatatg tatttgattt
     3001 atacacctat acattttaga ttatatatat tagtactgtt aataatacgc ttgtagttga
     3061 aaaaataagt tatgtatata ttgaatgttt atttttttaa taccgatata attaaaaata
     3121 aataaagcta tatttaattt atttatataa atagtatggt gttaataaaa attgataacg
     3181 atgaggtctg ttttttatta tatcttaatt ctttgttata tcacctatgg attttgtcaa
     3241 gatgaaccta cagaacctga tacaacatta actccagaat tgactacaat agtaactact
     3301 gatgaacaaa taactactga tgaacaaata actactgatg aacaaataac tactgatgaa
     3361 caaataacta ctgatgaaca aataactact gatgaacaaa taactactga tgaacaaata
     3421 actactgatg aacaaataac taccgattta actacagatg atgatttaac tacagatgat
     3481 gatttaacta cagatgatga tttaactaca gatgatgatt taactacgaa taatgatgaa
     3541 acaactaatg ctgacttgac tacatcagat gatttaacta ctagtacacc atcatcagat
     3601 attacaactg tttcagattt tactaatcag tcgacaatat caacacaaaa taataatgat
     3661 tcaacaataa taacaacgac accctaccct tggttacatg tagtaccagt tgaagaaaca
     3721 aaagctgaat atatgcctaa tgttggtgtt gaagtttcaa agggtaatat gaaatggtat
     3781 atatttatac aatttcttga tgaaaataat aaaatacaaa aatattgcgg aggtgcaatc
     3841 cttagtgcat cgactgtaat tacaactgct cattgtttat ttgattataa aaataaaaca
     3901 caatatcctc aagccaaatt tttaattggt ggaagacgaa gtagcaatcc aacgtatgaa
     3961 ataacggtcg atcttattac taacgctata attcatccca agtttgatat ttatgatgaa
     4021 aatatgcaaa ataatgttgc attaataact acaaattatc aaattaaatt ttcgagtgaa
     4081 gtaggatcca tagatattgg ttcaaatacg aatgtagatt atttaaaatt agtaggtttc
     4141 ggaagacata acgacgatac tccgggtgaa atattaaaat attatcttgt cgaattagta
     4201 aataatgaaa gatgtagaat aagttatggt ccaaaaatat gtactgttga agtaatttcg
     4261 actgtaggtt ataaagatat tgatgcgagt atatgtcgag tagaaagtgg ctcaccactt
     4321 tcatatgatg atgggtttat tattaataca ccaaaattaa ttggattagc atcctttgtt
     4381 gtagattttg gttgtaatgg ttatcctgat ggatttatat atctcaattc gtatataact
     4441 tggattaatc ataatataaa ataatgactg actaaactaa ttatttacgt tacttgtata
     4501 tcaggttatt tgaataatta gtagtaatta aattgttgtt acaatataac aaaacaccac
     4561 tgccataata ctgtgatgtt tattttttta ataaaaaata aaatgtatat ttatatagat
     4621 aaacttgtgt atatagatat atatttgttt atatattata tagtatggac gaaagtaatc
     4681 aaaatcgaat tttaaagtcg atatttcctg attcatttca taatacatca tcctctttat
     4741 taaatagaca atcaaaaatg aaaagattta atcctagtac gaatcaatct attcgtacta
     4801 taaaacgtcg tcgtcattta gatgatgaag gtgatgatga tgaagatgtc gattatatcg
     4861 ataatggata tggtaatggt aaagattctg atggagatga tgacgataat gatgattata
     4921 ttagtcgtga tgaagttgat aatgaatcta ataaagataa tttaaaattt gaaaaatctt
     4981 catcattcaa tcgttctaaa cgtaataaaa ataaatcatc taaagattcg actttaaatt
     5041 taccaggagg tatagcaaca ccttcagcac cactaacaaa cacatctatg caattgtgta
     5101 atgctacatc atcgtcggtt ggtgaagctc ctcgaagtat agttaaagct attcgagatt
     5161 atttagacat tctttttagt tctgttgtta ttgaagcatt ttatttaact caatccaata
     5221 gacatacgag tagtttatgg gctatacctg gtgttgtgtc tgctatttta gaatataaca
     5281 atatatcgtt tactacaatc aaatattgta taacaaaatt agatatattc gaacctgtat
     5341 ggtatacata caatttaaaa aatagtgaat tgattttgta tataaatgat aatatatatg
     5401 atcaatattg tatgaagaat gccaatgttc cagtagtatt tactagtggt gtattatcta
     5461 ttgaattgtt taatcctttt gaagttgatc cacaattaaa cgatataaag ttacccatga
     5521 ttcattgtgc tatagtaagt gatcatgtcg ctcaacatat aatcaacgat atctattgtc
     5581 aaaatatgaa atctatttgt gatgatatac atttgaatta ttgccaacac ggaactacgt
     5641 tgcattcttt attttacata gaaagacatt gtaaacaacc atctagacaa gaatcatttt
     5701 catatggatc aactcctgta tatttgaatc aaactcaaaa attactagat gcgatatcta
     5761 cattcacttc aacaacacca ctatcaatgg caaatccaaa tatgatgcca tttgaaaact
     5821 cattgtctcc attcacaaca tcattttctt aagatatata gtaactaaat cgaaaaaaat
     5881 ggcatctact acaccaacta gtgatatcgt atatagtcca tttaaacaac tcgaattacg
     5941 atgtagagca atcaaaagag ctttcggatt tttcgatcat tactttttag tgctcgataa
     6001 ttatgaaata catatgggta tttataaacc taaaaaaatt atacccaaag gaacgacaaa
     6061 ggggtcgcat gttgcggcac tttataattt atgcgaagta tgttataata aattaatttt
     6121 agatcttaaa ctgcacgacg atacaagatt attctcaaac tatttccctt ttttaaattg
     6181 tgaaacttta tgtacgggat ttagtataca atctatgttg gcaattacta taccgtttat
     6241 aattacttta tttataaagc aatgttacct atggggaata atactctttc ttatagccgt
     6301 tataatttta ttagcataca gtaaatatac atttagtata acaaaaaaga tacattgtag
     6361 acatttacaa cataaatata tctataaaga aaaagcataa tgaatagttt ttttggtata
     6421 caatatatta tatatctata tatctctctc tacacctttt tatatagtac aaatctaaaa
     6481 ttatataaaa ataatgaact agatagatga tggtgtatga aaaattgagt tggtagaatg
     6541 aagtcagtta tggatgatgt aaagtgtaaa gtagtagagt ttccgtcata taaaattcca
     6601 acttacatcg taagtaactt atactgccat cggaaaatga atatgtttct tatgacattt
     6661 ataatttatt aacttgaaat tttcaacact taaatcgttc agaatatcat taatattcga
     6721 agattctgtg ctgatattta tcaattgcaa tgtagggaaa tcataaggtt ttctagttaa
     6781 ttgttctcgt gcaccatcga tatgattttc atataaatgt acattaccga atgtatgaat
     6841 aaaatcacca acttttaatt tacaaatata tgctatgata tgtaataata atgcataact
     6901 tgttatatta aatggtacac ccaacataat atcagcacta cgttgataca aatgtccaga
     6961 taattcaccc tttattgtat ctacactaaa ttgtataaat gtatgacaag gtggcaatac
     7021 cattttattc agatctgatg gattccatgc tgtcataata atacgtctac ttgttggatt
     7081 atgtataata tcatttatta cttgttgtaa ttgatcgatg ccttgatttg tataggatgt
     7141 atcacaatct atatagtttg ctccaaaatg tctccattga aaaccatata tcggacccaa
     7201 agttttatat tcttcatagt gatgcaagtt aatactgtcg agataggtac gtgatgaatt
     7261 ttgtttccat atcaatacat tttgattttc taatattttt tgattagttt gcccacgtaa
     7321 aaagaataat agttctttaa ctataatcga aaatggcata ggttttgtag taataattgg
     7381 taatgtatta tttcgaagat cgaatctaat ttgatcacca aaataccatc gtgtatttat
     7441 attggttcga gtaggtccca tcggacatgt tagtaatttt tctaccattt tcaaatactg
     7501 gatagtcata ttgaatataa ataaaaaaat agctaaaatc agttcatgta tactttaatc
     7561 aaatagattt agacttataa atgtataata gatgcatcaa cgacttatat aatggataca
     7621 taattgacat gtatagttga atatgttata ttgataagtt tattacatat ttttctatat
     7681 atatgaacat cttatagtga taatgacaaa agtgtctaat actttagata tataaacaaa
     7741 catttttaat attatataac aaaaattgaa aataaaaaaa tatataaact aatatactta
     7801 tattttatat tgtaacaaat tatgtatata tataattatt attgcgtaca tgatatgcgt
     7861 aaacttataa tatgaaacat tacaagtaaa tatatatatt cgacatttaa ataaattcga
     7921 ttcagtacat tctttacgtt caatctatat acatattgct taaaacaaaa attaatatgg
     7981 atattaaccg tgaaattgaa aaagcgaata tgaaaccatt atttttaaca acaaaatata
     8041 aaattagtcc attgtcacat cggaaaaatg tatatgacta tcaattacgt gatcatttta
     8101 tcaatatgac aaatttatac acattacaat gtcgatgtcc tagtcataaa cataataaat
     8161 cgccatgtat aattgttacg gaaccacaat gtgttaaatg taaacatcca acacaattat
     8221 tgataacatt ccaatcgtta atgtatcata atgaattgac taaaaagaaa ttaacaagat
     8281 gttgcaaaca tattcatcga ccaccatgtt atcgatgtat aaattgtcaa attaatcaac
     8341 catgcataat aactgaaccg tttgaatgtg ttgaatcaac aggtatgtat agtacaatta
     8401 aattgtaaat tatatatgat atgtatatcg atattgaaaa ttattataat attatatata
     8461 tacataattt atatataaat taacaaaaaa atatatatcc aatagagatt cggcgagtct
     8521 tataattaag ttgtttgtaa atgtatatca aaaaatttct tcgttcatat agtactttgt
     8581 tgttcgatag tatataaaat tagattgttt tattttttac atctgttgta aatttctttt
     8641 agaaatggca ctataatatt atagttggaa tgatcgactt tcttaggtag agtagaaatt
     8701 ctaacccatt caatagcacc aatttcacat ttaaatcttg gttcaaaatt aaaattcttt
     8761 ggcacatttt ctatccaata caatctgatc caatccaaaa taacagtacc atcttttcga
     8821 gttacacgtt tttgtagttc acaataatct cttggattta atctcgaaaa aatattaaat
     8881 gatgtttctt caaacacttc acgacaagca catcgtataa acatatcatc atggatgacc
     8941 gcataatcgt catacatact acaatattta ttgtcagaag tttcaagttt accttttgga
     9001 aaagaccaag caccaccttt ataacttttc actagtaata cataatcacc atcgtcagat
     9061 attagaattg ctcctgatgt aggttgagct tttttgtatc gttcaaattc tcgatacatt
     9121 cgattcaatg tcgatattct ggtatattgt ctatattttg gtatatgtct aaatagttga
     9181 tgtagaaaca tcttgaatga tatattatct agtcgatatg tatcgatgca ttcccaatag
     9241 aatgtctgca atttagacaa aaaatgatta ttgtcatcga tgtcatacaa tcgacaatat
     9301 cgtatgcact tacttaaggc atgttttgga atttttttag aatccataat agttattaat
     9361 cacttaattt ataaattata ctaatgagct tcttcaaata ttactacatt atatataata
     9421 atgtgggtgg atcttataca tatactatta attaatatat catttttatt tattttagat
     9481 gttatttgcc aatttaatcc ggatcgattc accacagatg tacttacaaa ggatacttta
     9541 ttgtatgaac atatctacaa tacgaaattg ccattatttt atttttgttt tacgcatgcg
     9601 catactcata aaagtcatcc acacatacaa tgtattataa gagaattcaa gtgttgtcaa
     9661 gatgctatat cgattaagga tttcaacgaa tgcttcacaa taacaacaat taataccgtc
     9721 aacaaaaaaa ctttatcaaa agtaacagaa tggattattt ttgatccaag gatttggaaa
     9781 gagcagtctt acaatcactt tatgtctttt gttcgcgcca taataatagc tccagaggca
     9841 ataactgaac gttataaacg ttttgaatcg tcaaatttta caatttccaa tatacgaaag
     9901 tatataagtg gaaaagaatc tattatacgt actgcagtca ctggattcga aacaaatgga
     9961 atttatcaaa catcaacaat atcatgtctt ataccttatt attctgttat attacctcaa
    10021 aagctatacg atgcgttaga atctgaacat tacgatttag atttagtaat gattaagcga
    10081 gatccatcta tattgcaaac gtgcatgtat gtttgtgtcc catatcgtaa taccgatcca
    10141 aaatgtgaag ttactattat atctgatcaa caatcgaaag gtatgaatca agatcaggac
    10201 ggcgacagaa atgctcaata ttttataagg aaaaaagtta acggttacga tacaactgtc
    10261 tcgttagatt ataaaatagc taaaatggaa ttagcacaat cattccgatg taaattaact
    10321 gctatcgcca cacctagata tattttatct gaacatgcta tgcttacaat tgaacgttcg
    10381 tttgattcat ttaaacattt acacttattt aaacgattag gatgtacgta tagtataaaa
    10441 gctttaaatg atgccgcagc tggttattta caagattatt atgatgaatt tcaagaagct
    10501 ttacgtgtac atgcgattaa cgatactcca aaatatatta gtgccgatga tttattacta
    10561 aaaactaata aattacctac catcgtatca tcgggtgcaa aaggtaatat cgatttaatt
    10621 ggaatgttgc taagtaatat aacatcatct gaaaatagcc caacacttac agaaaaaaca
    10681 aaagatatgc tcgatttatg taacaagtat attgtatcta gtcaagattt aagcagaaat
    10741 ggtcgcaaac aatttgcagc attatttgct gctcatgatt taatttcaca cttttacaat
    10801 atatacatta ataaaagatg ttatgccaat tatataaatt ttgcatcagt tggaacattt
    10861 ctattcaacg aaagtagtct agaattatat gttcgtgatt taaagaatgc tttaaaacgt
    10921 aaaaaaggtt tattatgata tttatattaa aaaaaatata aaaaaacgaa caaaagtaat
    10981 gtggaaattg tagaaattat taaattatta gtaaaatgta tctatatata tgtatgtatt
    11041 gtatgtatat gtaaaaatta taaggtttta aaataaaaat actgattttg tttaaatgtt
    11101 tgttttttat ttcttctaaa aaacacatat aaaatatata tacaaaacaa aactgactta
    11161 cattaactag agaaacagaa agagtgtatg tgtagtggta gtatttatta tttctcgaat
    11221 aagagaaatc aaagtgatta gagagaaatt ttatgttttg taaaatcgta tttatatata
    11281 tactaataac atatctactc acaacgtact tatacgttta caacgtttta tttttgaatt
    11341 attaataact ttcaatgtat catctaatgg tataccactc ttgtgtttac aaattcgatg
    11401 tcgtcgacaa tatgttacaa ttttcgaaca ttcaaaacat tgagcacaaa caacacacga
    11461 gcgtggaact ttaatatttt caatacacat tgtatctgta tctcccataa taatatatag
    11521 ttgatcccat ttgatttgtt tcatacaaaa ttgttgcgtt gtttgataat tggaaagtct
    11581 cgacgaccaa accatacagg attcatcaga acatggacat ttataatcac attttagata
    11641 tatatataat ttccttggcc atacatccat agctgatata taacatgttg aatgggtatc
    11701 ttcaaatttt tgttctatag ttggtataaa accgatataa atacaactat taccagctat
    11761 actacattca atatatctat atgctaaaat ttgacctcca atacatctcg aacgtaacgt
    11821 actacgtaga atatcaggtt gtagacctcg attgatgtgt aatttatata cccaacgtcg
    11881 ttttaagaga gcttttattg acggtggagc atattcgctt gagaatggag catctgataa
    11941 aatggtataa tcggacattt ctaaagtata taaattattt ttacttataa aagtttcttg
    12001 acccacttga aatgttttac ctacaggttt agattcgata atatcaatat gattagtacg
    12061 tttacgttta tgatgctttc caattaaagt cggtgtagat aaacaatcag taataaaacg
    12121 tgaattagta gacgttgact cgtcgtctgg agtagatgta ttagtttttt tgataggtac
    12181 tcgatgttta acttttttaa tcataacatc acctttcaac acattattca ggtaagtcga
    12241 catgattaat aaatgttagt attactacta agcacaactc actatgaatc atatagtaag
    12301 tttatctaaa tttaaaaaag taccaataca catcgagtgc atcatgtgat tatataataa
    12361 taatatttta ttatatatac taaaacaagt ctttggttta ttctacatat aaagttttct
    12421 cgttctacat ataaacctta tactatattt aatatgatta aatgttatat ataaaaaact
    12481 tatataataa catattaatg ttatataata tctaagttga ttggaaaaaa tcagatttta
    12541 atttaatatc accaagatgt ggaccttgtg tgataaattt tggatgagtt ttacagtaag
    12601 attttaaaaa tgtatataaa atctgacttt ctaccaattc atgagttata gaagaagttg
    12661 tagcagttaa tagattaatt gtcgccaaat gtttcattgc aaataaattt tctaaatcaa
    12721 tttttgataa tggacgtcct ctgcgagtca ttaatctatt aaatgctgta actaaacatt
    12781 taatacgatc actaactaac atactttcac atatacatat attattattt tgtacatttt
    12841 gattttgtac agttgataga atttgtcctt catcaggttt attgctatta ttttgtatcg
    12901 ataataattt ttgtactgcc gatgatgatg gtaatgtaga cgtggatgtt gttgtagtag
    12961 tagtaatagt agcattcggt gatacttctg atatattcat aattaaaatt aaatttttaa
    13021 atttgtactt ttgtgtgtgt agtaaattcg ttgtatatac tataaatatc aatctatctt
    13081 ggctgtatac tgtaaaatgt ggtaaattgt actaaaaatt tcttcttata tatagaattt
    13141 ggaagatgaa tttatatacc cttgatatgt tgagtatcta aaaaatatat aaaattatta
    13201 atttattaat aatgtaaata ttaaaataga tatagagcat tcttaaagaa ttatattcca
    13261 actttttata caagtttctt ttagttttac atccattcat accaagtcgc tacaaatctt
    13321 aaatacctaa agtggaaagt aatcgtttcg acataaaata aatatttaat agagcgtagg
    13381 aatgttaaat acaaaaactc aattttaaat tgagaattat ttattcatga ataaaacaac
    13441 gagactaaat aatgttagac aagctacaat ttaaaattca tattctttga taacaaaaat
    13501 taaattctca tcaagaaaga ccaggattcg acaaaaaaaa tacattataa aacttttaat
    13561 tgtaataaga tctactttat ttcacttttt ttaaaattgc atatagtaat acatatagaa
    13621 aaaaattcga gagagagagt ataaataaat acaatttaat atcagtctaa atgaaaatat
    13681 acatacatat agatactaca tatatacatc actatataat attaaaataa tacatacata
    13741 tatatactat gatatgttta tagacctata gattatataa tatataataa atatattttt
    13801 ttcgtttaaa atataaattt aataatagaa ataattggat tattatattt gttattcctg
    13861 agtaatatat tgctatatag aattgaaaaa aacatttaag atgttgattg tccattatta
    13921 ttattagtat tagtcattcg gaccacttgt ataacctttt ttccattatg atcgataata
    13981 tgggtagctt tatgccaagt ttcacgacat tcaggacatt gcttttcacc acgtctatta
    14041 tttctatctt ttgccatact atttaattta tatatacaat ttaaacaagt cttgtgcata
    14101 catccatcga aatagactat atctgatcca gtcattgatt gtagacaaat tgaacatgtt
    14161 tctgtagttt cactcatatg taatagacat tcttgagatg atagtcgtat ttgtgtcttc
    14221 atattatcca attctggttg aagatttttc atacgatcga caatattgga atgttcttta
    14281 ctgatgtctt caatcaatat tttatatcga cataatcgat attttaacat acgataataa
    14341 tgcatagtat ttttgtaacg ttttgcgatg cgattcttag ttttataaaa cacaaccatg
    14401 gacgtattga tatcatcatc agtctcatca tcagaatcga tatatgtcgg cgatattggt
    14461 ggtttcaaca ctggtgatgt acatttgcta tacaaaaagg cataatctga tgcatgtttt
    14521 tccacttcag catttctcac ttgtatgtct gttctaatgt catttttaaa atgtttaata
    14581 aatttatcct taagatgatc acgagcttga ttggctttat ccaattcaca caattctttc
    14641 actactcgtt gatgtagaga ttcttcatcg gcatcatatt gatgtgcatc gacatcgatt
    14701 gaatctaata atgtaggaat atcagattgt atatgagatg attgtgattg agattcgatg
    14761 atattattgt gtgaagtgta attagataca tcactaaatt caaattgttg tgcattctga
    14821 ctagacatcg ttgtcgtaag atttggtttt acactactta aactggcacg accacgacga
    14881 ttcatattta atataaatat attctaataa taatgcactc aattttaatt tatattttcg
    14941 acttgtgcaa gttaaaatat atctatttga tacgtcgatg aagttataca gagcacgact
    15001 acggtgcgaa tactagaaat aatacataga cgtactattt aataatggat gcgaagggtg
    15061 tcgacatgcg taactatatc gatttccaga atttttaccc acttcattta ccgaattgtt
    15121 tctccctaca acatattgat aatttttatc tcatttttac cacattttta ccctcatttt
    15181 accttatttt taccccctcc attttccacc tctttcatac ttttgaatag gaactagtct
    15241 ggggggttag ggagtccctt gcgcatagtt aaattataca tatatgttcg atataacttg
    15301 cgcatggggg tattagttga tgttagatag aatttagtat aaaaagatgt cctacaccaa
    15361 caaatgttag ttgattgctt gcagtctatc gaagagatac tctctcctcg tatactacta
    15421 tacatatagt gcctttggta tatattttat tataaaaaac tttaacggtt cgtcgcgaat
    15481 tgtgcattta attaacaatt gtgtgtgtta gttcaatata ttggattatt tactcatttt
    15541 tggattactt taacattcca aggtatttat ttgttttata tgtaatattt ggtgtatttt
    15601 attaaaatat tattaatttt tgattaacta tataaatata ataataatta attaaaaaag
    15661 acttggaata atttcaaata tatttgattt catttatatt tgtaatgttt aatactgtag
    15721 ttgacttaaa aacattcact caatgtcata taatatttac ttatagtttc acgcacgcgt
    15781 attatatcat ttttgaactt gtcttttttt catataaata gagtatattt ctttgttata
    15841 tatatttttt caaacataac tcgtgtttat ttatacatgt aatgtaaagt attgatattt
    15901 tattactgtc atatgttttt aactgtgtct tagcctaaat ttcagatgta aattgtaatt
    15961 aaattcataa actcgaaagt aaattctatt agactctatt agactctatt ttgcacttgt
    16021 aaatgaagta tatgtagtta cattctgttt agtcgtgatg aaatattaaa agttttcata
    16081 actaaaaata gtttaattgt ttgtataaaa gttttcacta ttacttaaac ttacctaatt
    16141 ttttatcaac aattagatgt gtcatctcta ttagtcattt taaattgaac tgaacttatt
    16201 aatttcatat ataaaggata tatatctcat tctttatatt tacattctgt taaaagtata
    16261 ttaatgtggc atatgttaaa gttgtaatat ttgttgatat tttttaaatg ttacttgaat
    16321 atacatatga caaacttaca tttacactca tttttaatat ataattcgat agtaagaagg
    16381 tgttattttg ttacagaaag ctatggctac aatgatgact tacgaatcta tcgttactaa
    16441 tgccataact gaaaataaag agtgttctga tgtaccagca tcagaccctt ttgttgatgc
    16501 tgctgtcaat tcgattatac ttgataacat cgaaacttgt aatgttgata gttattatga
    16561 agagaacttt aatgatgcat ttttgaatcc tgatgttgaa atctctgatc cacttgcatt
    16621 gtctttgaat cagacttcac ctcaatacaa atctgttgga aaagtcttga aaggtggtgt
    16681 aacaccatct tctctattgc aaaatcaaaa taagagtcca tcaaaaggaa aaaacattaa
    16741 caacttgaaa tgtatgttgc cacaagaata tgatgaagaa gtgttagact atgaagatta
    16801 cgatgatgat gaaaatgaag catttgtaga tagacaaccg cctacaccga aatctccaat
    16861 catcgaagat atcaccgata ctgaaactaa caatgttgac aataatgata caaacaacat
    16921 actaaacact aataacatta tggattctaa tgaaataatg gatactctac caccgactcc
    16981 aagaactcca gacattccat cgaaagatag tcaaaataat acttttgata ttgtcatgaa
    17041 ttatgtcgat caaaatatgc ctactttgac atcattgaca tctacagcat tgacatcaga
    17101 acaatattca atgtctacta ctcagccact cgcttcacct acaacaaccg cagccattcc
    17161 acttgaatct tcagctgttc ctgatggatc ttcagtcatt ccagatgacc cttattcacc
    17221 caaggcgatt gcaccaacta ctgaagtcgt cgagtatcat cctacaccaa aagtaagtga
    17281 taatattatt atacattcta atctaagtgt tgttgatgca aatactagcg ttgctgttga
    17341 ttcactatta tctttgcaag attctcatca aaattctaat attcaaaata ttcaaacttc
    17401 tactttgact aacgttctta attctgtcac ttctattgat gttattgaac caaattgttc
    17461 tgccgaatta aaagttgcta atgccattaa acaatctaat caaaaacaac atagatatcc
    17521 aaaaagtttt tataaagttg aatcttcgtc ttctgatgaa atacctgagc atgacttgat
    17581 tcctgttcaa aaacgaaaaa ctctacgtaa aaagaagccg tcacaaagtg acaaatctga
    17641 ttctgatgat gatgacgaac catcgaaaaa gatcaagact aatgatggtg gtgaaggaaa
    17701 agtatcattg aaaaaacaaa ttaaacgtac gaaaagtgat tctatcaaat ctattgatga
    17761 atctaaaaca gcagcatcaa ttattgatga tatcaaatcg actgttaaaa caaccaagtc
    17821 taaatccgat agcgaacaat caagtgaaag tgaaaaatct gacaaaggtg aaagtgactc
    17881 tgaggaacaa tctaattctg agtctgacaa tgatgattca caaaaaaata aaagtaatga
    17941 cgaggaagag gacaacgata ctaatgatga tgatgacgaa agatgtaaat caagaccgtc
    18001 aagtacaaaa tctatcatat cattatatga tgatagtaat ttattgaaaa agggaataca
    18061 tcgtcaacaa agatgtacac caggatttgt tgctacgtca gctgttagta tgactagaat
    18121 tgattatact agaagtgttg caccaaaagc tgttaaaatt ccaactaaaa ttcgtgtcaa
    18181 acaatacaaa ccgacttata catctcatag acatccaaat aagaatgtct atcttaattt
    18241 tccaactatt atattgaaga gtcgtgaaac ttataaaaca tttgaagatg atgacgaaga
    18301 tgatatgact aataacattt attatcctaa tgatgtaagt ttatgttcgt tgagagacat
    18361 tatacttgat cataattctt ctactacctc tgaaaagaaa caaatatctt tacaaattgc
    18421 tgatacatca tacggtaaag tattgagaga attatcgatt gaatacaata tcgaattgtg
    18481 tcaaattaag agaaatgttg ttaactatgt caactattat gatggaatct atactttggt
    18541 atatggagct ataccgactg ttgcatatgc ttattgtatg tattatttaa tgaaatatgg
    18601 tgctacaaaa ggaaattatc atatggctgg agacttggaa ttaagatgtt gtgtttatac
    18661 acaaatggag cataccgact tggtcaactg gagagatgat caaagtcgaa aaccatgtaa
    18721 acgtatattg caatatttat gtaaaaatta tttgttgatg gacaagactt atgctcaagg
    18781 tattgtagct gctgctgact ttagaaatga caattttatt actgctgcat gtttgttacg
    18841 tattaaaaaa cattactttg aaattattaa ggaattaaag agtcataaca ataatgacgg
    18901 tgtacaaatg tggcattatt ttatgcagaa atgtaatgtg catcattacc tttgtccaca
    18961 tacggaaatt gaaatacaaa aacaaatgaa gaagactgct attaaaattg aggaaattat
    19021 caaggaagaa cgtcttacaa aggaaatgca tgacatgttg gatattaaat ttagcgaaaa
    19081 ggaaattact caattgtatg gctttatacc tgactttgta gaaatttcaa cccgtaaatc
    19141 gatccaagta ttgagacaaa ttacatgtac attttatact gttttgtgta gagcatttgc
    19201 agcacatatt gtagaaaatg gcattgcaac tggtaataat gttattaatt taactgatgc
    19261 tcatttggaa ggatttttaa agagatataa acatttgata agtttgaatg ctaatgttca
    19321 tgtgtctgtt gttcaaacta aaattcccac tattcaacgt tttattctta aggaaatgtt
    19381 aaatatttca acatatcaac ttggtcaatt ccgtattcat aaatcaaaaa ttcatatttt
    19441 tatggcaatt attaataaga tgattttaca atgtgtcgaa tcagcatatc atggtattca
    19501 aacttgtcgt gatgaacctt ttgctaaact tgtaagtaaa tcattattat ttgtcttaaa
    19561 tagtaataca tttaattcta ttaataatat cgcattgtgg agcaaatgtg atgatgttga
    19621 tttgaatttg gaaggaccta ctgataacaa ttatacagta gatgatgatg acgaagagta
    19681 tttggttgat gccgaatcat cgtctgatga taatgaggac tacgacgatt tggaattaga
    19741 agatgaacaa aaggctttag aagaagagga acgtattgct gaaaataaca ttgtatatca
    19801 aacatatgta ccaccaccaa aaccagcacc aaaacctcgc aaacctaaag tactaaaagt
    19861 taagaaacga ctaacgaaac tcgaagaatc ctctactaat ctatcaccac aacatcaacc
    19921 aactgatgta caaagtgaat cgagtgaaat taaagtatcg atacctgtaa acaacttacc
    19981 aacaactaca aaaccttcag ttgttgcacc aaaggtacag aaggagaaac aaactaataa
    20041 taataagaaa caatcatcat caactaaaaa gaaggctaaa gttgtcgtac aaaataacag
    20101 tagcgatgaa gaagatgatg ttattactat cgaagatgac gaacctgctg taccaaaatc
    20161 aaaaccaatc aaacgtaaac cgaatcaacc aaatgacgat gctcctcgtt ttaaacgatt
    20221 caaaggatta agcatgccac aaattaatac atctcaatat ttggtatgtg ccgaaaagat
    20281 tagtagaatt aaatgtatta tgtgctacaa aactatgact tataaagttg tcgatattgg
    20341 tgaacatatt cgtgtagcat gttgtgatta ttgtacattg aaattaatta atgacggatg
    20401 taaaccattc aatgaacaag aatataaaca tgatgctatc aagacacgaa tcgaacacca
    20461 atattcacca ccaatagcat ttactccaac tggcgaattt ttacaagaca aagatgttaa
    20521 cgtagcccaa gttcgttttg gttacaatta caaattgcca cgcattcgta atggtaacaa
    20581 aaagaattca aaacaagcta caaatgcacc aactcaagca gctgtagtag caaaagtcta
    20641 acttcgttta catgtataca ccaacagcaa caatacaacc taatacccaa caacacaaac
    20701 agaatgtata atatattatt acctactcca tttagatttt aaattttata tattgtatcg
    20761 acatttataa atgtataaca aatacatttc ctatacattt tgcaactttt atgcattttt
    20821 ttgatttaat actaattata ctaaatgttt aaaaaataaa gtataatttc tcgtgttacc
    20881 acttatgcaa attaccaata tatatcttta tacgatgttt ttatattgca tttagcacag
    20941 actattcaca tgtgtcctta ttatagtcat ttttataaaa aatgattcag tacaatacat
    21001 atataacaaa aaactcacta taatctattc tgacaatatt attaaataaa aacttgtact
    21061 atttactact aacactacta acctgtaaac ttttttatat tattctcttt atattacttt
    21121 atacactaac tttttggatg tagtcaaact tttgtaaaac ctaactttaa aatttatagc
    21181 atttaactct tttgcattta tatcgaatat tatttttatt gaaaataaat tactatttac
    21241 tctatttcta tatgttttta tttcaaacta aagataaaat tggcatttat atttgttagt
    21301 tatatataca tatacatata cataatatag ttgtaatatt ttattcttat atagtatagt
    21361 attaatgtta tagtttttta tatccattaa aagagactta tctcttttat gaagtaatca
    21421 taataataaa agtacatatc taaccaattt tttattcatt gtaaagatgt atgaatcgat
    21481 agaaaaacat gtgaaataaa caagtacaaa caactataaa tcatctattc aaactataac
    21541 atttgtacaa tatttacaaa atgtaagaaa tatcaccaca aatgtaccat gctcactcag
    21601 gatatgacaa taaacatgcg cttattgatt tgtccacatt gcatattttt atataattgc
    21661 tttttttata attgatttat acacactaat ctattatata tataatatat taatatatat
    21721 ctattatatt taaaatgaaa ctaatatgaa taaataaaat tattatgcac atatttttgt
    21781 attttttctc aaattcaatc ctactcactt ctctattaca gactaagact tataagtaag
    21841 acgtgtgtaa tatggtaacg agtcattaat cgtttctcct atctctgttc agtacaaatc
    21901 tgatatttac agtaaagtgt agaagattaa gtgatattat agatatgtca tctaatagtg
    21961 aaactcgaaa taattctaca acattaactt tagcacataa taatacaaat cgacgacgac
    22021 gaattagacc aacaaaaacg tatagtcata ctaaaaatag taatcgatat gatgctaatg
    22081 ctaatagtta cagtttatca aatcctcctc aacttgtaaa cacaatgtct aaagactcga
    22141 aacaagcgca acaacagtca caacaatcta tagactatac gacaacacga gcatcgtcta
    22201 ccgctagtaa taagtttcga catcataacg tagcaagcag tagcagtcca cattcttcat
    22261 caagatattt aagttctaaa gcgaaagcta aaatttatgc atcattagcg tctatattaa
    22321 ataatgatga atattatcaa aacacccaga cacctgatga aggatacgaa tctgatggcg
    22381 gtgatttata acatactgga tatatataag aaacttaaac gatattagat gttgaccgaa
    22441 tcttaattag gacataaaaa aattatactg agtaaagtag tctgtataga attagtgtgt
    22501 gtgtacgtac tttccaaatg atactatata tattttttgt aaaaggtaat ggatattttt
    22561 taattgtata tcgtaattat atcatgtagt taaaaaaggt gaggcttttt aaaataatca
    22621 tttcgatgta aattttctaa ttatatctag acgtaattaa tgtaaacaga ctaaatagat
    22681 ggcatactcg atagaaaaaa agagagatag ttagttagtt agtagttttc attacataca
    22741 tagcgtgcgt gtatgtagaa aaaaacttaa taagtttttt ggtttaaata aacctagtac
    22801 tgaaatatac tttggactgt aatacactat agaaaattat tactatactt atataacatt
    22861 aattttttct atagtgtaaa ttattatttt tctgttatta attctttttt aaagaattat
    22921 atgttgtttt tgataaaatc tgaataaata taatgacaat attcgaactt atgtcaatat
    22981 ttcttaattg atatttttga aatgcaaaca tagcaattta ctaaataaat ttaaaatata
    23041 tattagaaat taagaaataa ttataactaa tggtagagta agttcttttt tttatattta
    23101 tagacttgtt tttattattt ataatttcta tttataaaat ctaactgaag aaatgtgact
    23161 agtgaagtgc aattatagaa atatactatc aaattaaaac gagcaatcca atcaatcaat
    23221 attatatata tactaactag caaattatga taaataaaaa tactagacaa tgtaaagaaa
    23281 aaacaatcaa ataataacct accaaccaaa cacacttata tacactaaac ataaacatac
    23341 attccaacta aaatgatcaa ttcaactaca acatatataa aataataaaa caagaatgtt
    23401 cctattttaa tataaaacta ctttatttca aaaaataaaa aaattacaaa aatagagtgc
    23461 gttttatttt tttctaaaat tttttatcat gcatacctcc atatttaaaa atctgttgta
    23521 attatatata tattataaat atctgtttct atcgatgaga ttctttagta ttatgggact
    23581 gctatatgtg aagatggtag agccattttc catcgttttg gccaatttga aactgccggt
    23641 gaaattacta ttggcggtcg agttttaaca tcatccgcat gctccggatc cattattttg
    23701 aaaaatatta ttccacaaaa ggcaacgata agtaatatta atagcaaata ccaaacacac
    23761 cttaaggacg aaccactttc accgaatata cactttgtaa cagacatttt taaaaattaa
    23821 aattttataa tattgaaaag ccactcgtag cgagggtgaa atcgttgtgt gtgttaattt
    23881 gcccgcacca aacgctttta tagacggtct cacaactacc gaggagatgc tgagtgtgtg
    23941 tgttaaaatt gtgaagacaa ataataattg atgagtataa aagtacttta ctatataaca
    24001 atcggcgtta tcatatttcg atgagaggga ttatattttt tacagatgtc aatttatacg
    24061 gtataataaa tttattatat tctggtgtcc aattgtataa agagtcatca acgagtgtag
    24121 cttgtgtaaa tctacaattt ggaaaataat tgtatagata taataaattt ttattgcatt
    24181 ttttatcgat actattatta cttaaaatta gatcgaacgg tgaattatta ttaaccgata
    24241 ttaaatctaa aacatgttca tccacatgta aatttgaacc atgtgaatat aaaattacat
    24301 agtcgtagag ttttttagaa tatttcaata gtttatctgt atattgtaat ttctttccat
    24361 aataatcaat taacgtttca tctaaatcaa atactataat cgatttatta tgaaagatgg
    24421 taaatgccca actttttgct cgttcaacgg cagaatatag atcatatatc tccactctat
    24481 cgacataagt agcacaaata cttaaacaat ccgtcattgt ccatatcaca taccgaggtc
    24541 ctcgatagga tgttgtgtaa ataggtatag agtctgaaaa tgaataacta gtaaattccg
    24601 gcttcatacc actttgtttc gataaagcat ttttaaaata gggttccaac attacatttt
    24661 ttaatatttg aatcgatcca tcagaaacta aatagggttc taaaatttca catgatgtaa
    24721 cgattgtttg taaatctatt acattaaaat agtcttccaa accataggtt tgtaccattt
    24781 ttgcgtatat agggtgaata acaatatctg gttttaaatt atcatatgtt ggggacgaca
    24841 ttatgtatag tactcaatca aattctgcca gatttatcta cacattaaac tatatatcga
    24901 aagagaataa taacgaacaa tgtcaactac ataacggttt attattaagt aaggaaagtc
    24961 gatctgatga caaactaagg attactgaat ccgatatgta ttcaattata cgaacagtat
    25021 tattcatata tgtatttaac gagactccac aaaatacaat caccgacatt attaatacag
    25081 gaacggtatt attttataaa actaacaaaa tatgtcatcc gaaatattta aatattcaaa
    25141 ttattgtcga tttattggat ttactatttg gaaaaggatt ttcaaaaatt acaaaacgag
    25201 ttataactaa atgttttaca gattatcaac actattggag atattatcct tataaaagtg
    25261 ttatatgtta tccgagtgca gatgattata tcaaattgta taaatttgtc aatatacgag
    25321 aatgtgaatt tgattcgagt ataaaatttc tattgacaaa ttataccgac tttaaaatac
    25381 ctttacaaaa taataaaaaa ctattaaatt aaactatcga attatacaat cgaattgtat
    25441 tgtaacaaac aaacaacaaa caaacagaat aatgtaggtc tcattttaat ataaattttt
    25501 tttgcttttt aaacattaat aatatttata atctacagat agataaaagt atcaaagtat
    25561 aaaagtatca aaaatataaa cctttattat taacaaaact ctcatcacat ataaagtata
    25621 tttaattata tttactataa aaatgagtgt atcttttagc tcatatgaaa gtttaatacc
    25681 gatattgaca aattattatg atgaaaatat accattatac tattcagaag gtcattttaa
    25741 tatcgcttgt gatttattaa cattattctt acaaaggaaa gaattattaa ttgtaaaaac
    25801 caatatttta ctatttgaac ctattatgga atatgaaggg aaaatttata tttctgaagc
    25861 aatgttgggg aaattagtta atatgcagat cgatatacct caaccgacta tagaatttgt
    25921 tgataacttt aatatatttg aaaaattaca taatggaata catgtgatta atgatagaaa
    25981 tacatcacaa gaaaataata acgaaacatt aatatcgaca ttatcatcct cgtcgtcaaa
    26041 tatgcatact ccattaattt tggataataa caaaatatca atatgtacag aaccgaatca
    26101 atttacaaca gattttacag taaacgaacg tattagatat attcaattat tgagaatcat
    26161 tatagcatgt acacatttct atgaacattt taccaaaaaa ataccataca ccgaacatac
    26221 atcggaattt aaaacgtttg aatttgctaa agttgttgaa cattcatcag cgatacacaa
    26281 taaatccaca tcaaaaatta attatggtcg attttgtaat gcctaatata agtgaataag
    26341 caaaaaagtt gtagtatatt gaaaaaacat aactataaac atatacactt taagtaaaac
    26401 tctatattat tttttttcaa ttattatgta tagatgatgg aatatgtaca aaagctggtg
    26461 ccattagatg aactccatta gaatcacttc gtgtcgatag aattccaatc aaaactgcta
    26521 caactaaaat taaagctatg ataaagagaa atgcttgatt gactaataac actacaccat
    26581 tttcgcctaa ttgttgatgt agaatttgtt taaatcgatc atctcgattt gtgattaatt
    26641 ttggaggttc aagagaggca atagttgaat tttgtgtaga agacatgtta aaatataacg
    26701 ttcgaaatgt tttacacttt aaaaattgta tatcgatgtt gtgaattact atttaacatt
    26761 ttattaacat taccaaattt atattcgata ttattcgtat ttatatcgaa ttgcaacaat
    26821 tctattgatc catggttcat ttatagtctt ttgatatgct tctaattctc gattaatgaa
    26881 actatctttt gcaaacaata ttagtagtac tgcaatgaaa aaggttaaca gtaataatat
    26941 ataccacata tcagtgatgg gatttaaatt ttaaatatat caatcggatt cgtccagacc
    27001 gaattcaata aaataaacgc cacaatcgat acaataatat ccacaacaat atctacattt
    27061 ctcaccacaa tatcaatata tatcatccta tattgcatat ataaatacac aatataaata
    27121 gattaaatcg gtatacaatt tgaaaatatt tgaactatat aaagatgtcg aatatgaatt
    27181 catcgatacc tcctgtacaa gatgaaatta aaaaacaatc taatggtaat gagaaaacaa
    27241 actcctcata tccacctccg gacataacaa cttctattac tttaccaatc aaatatccca
    27301 tcaaagttac acagtcacac acaactacta aactacgaca tataaacgaa cagaaattaa
    27361 atgctgctct ctcagagctt tcacctgact tgttacaaac gattatttgt aaaaaacttc
    27421 caacaccaga taaaaaacgt cacccgtaca cacataataa accactaata cctaaaagtg
    27481 taaaacatgc aatcgattca ttacaattat tagacgaacc tgcaattgat caacgtatcg
    27541 aattatttat tggttattgt aaatataaaa attatagttt taatacgaca aaacgatatt
    27601 ttcacatatt aaaattgaat ggttttttca acgaaccaaa cgctacggaa tgttcaagta
    27661 atctaaaacc gagtgaattg tcatttattg acaatggtcg attacatgtt cgtatcgtaa
    27721 atatggcaga tttcaaaaca tatacaatgt atctattgaa taatatgtca aaatatactg
    27781 ctccgatttt aattgcaata tatacaggct tgagaacatc ggagatttta caatttactc
    27841 cgtatacatt gtatcaattg aataataaac atgttgaaat atcaattaaa cggaaaaaaa
    27901 ctgttatacg atcactcgat acagaaccgt tacattggca accaatatat aatacacact
    27961 tgaatatgct tgtaaatata tttataagtg atatttttaa agaagaatac gattctttta
    28021 tacgaaatga aatttctaca aaattatttt atataacacc caaaacatta ggaaatagag
    28081 tgcatacaac atattataat gcattaaata aaaaagcccc attcggtttt ggcattcatt
    28141 cgtgtcgcaa cataatggct atgttaatgg ctgaatcttc tgaaaatatt tcagctatcc
    28201 aacagtttct tcaacataaa agccgaacca ctacaagacg ttacataaaa gccgatttta
    28261 cgtttacaac tgctgaattt aaccgtctta ccaatacaga atttcaacat atcaatacaa
    28321 tgttgaaaaa ttaaatttga tcaacatgaa caataccgaa ttgtgtggga tgtttcctct
    28381 attctgatga gactttactt caatttaaaa ttataaatca agacatgtac acaacagaaa
    28441 aatgttggta tttttaaaat ggaagaattc tttattaaac aaataaaatt gaacttcaaa
    28501 taaacatcta tcctaacaat gcattctttt ctacaataat gaaaaagatc aaaaaaataa
    28561 agaatattgt atgtatacat gtctgtctat ctgtttatta tatagatttt tatagtcata
    28621 gctaatagtt gagatttaaa ataaaaaaca caacttttat gatttttata agaaaatata
    28681 tttattaaaa aataaaaaac aaaacaacca aaataaacag tttataacaa gaaataattt
    28741 ataaattaac caatgtaata tatatatcga taatatgttt taaaacggtg aaatgattat
    28801 ttttttatac aaattaaaat actaatatta ataattaata actcataata attcattcaa
    28861 accataacaa cgttcaaaat atataatttc cattcttttt ttgatttaaa atataaattc
    28921 tatacattac aaagcacttt tcactagatt taacacaaac catcatcata ttatcgatat
    28981 aatgtcaaaa taatacaatt ttttctactt catcaacttt ttatacattg ttgtttacat
    29041 catatcaaat caactattat aatgtaatcc ttataagcta caaacgtgta acaccaaaaa
    29101 acaattttat atagacaaaa acacaatgat tactactatt ctgctaccat caccaacaaa
    29161 aaaatacaca cacatagata gatacataca tacttcaaca ataacaacaa catatggttg
    29221 acaatgataa aaaagtatta tccaaaaaac tctatcaaaa aaataagtac actattaaaa
    29281 aattactaaa aatagtacat ggaaaaaaca tatatattat atgtatacta ttaacatcca
    29341 tttcaacttt atctaaattt cattggtaat cttgaaccta caacaggttt tgctataatt
    29401 tgagtcgaca ttttatatgt ctttaataaa ttatagttga tttgtggaga tgttataaat
    29461 gtatcgtttg gtgatctaaa cgtatatttc tcaattttaa attgtcgatt tgattccaat
    29521 atatataata atgaagtata tcgatgtata aaagttgtaa tgtgatatac tacttcgaca
    29581 gcccattgat tatcattaac gtacatcatt actttagacc aatcgttcat attgtcaaca
    29641 cattcttgta aattacacaa ttgtataaaa acagcttcac tccattccat taaatgtaga
    29701 ttttttacat ttttaatatt ttgactagct gttaaaatca ttttctctgc attaactaat
    29761 gtaactgctt cgtacaaacc tttattatgt aatgtagatg taatatactt tttatatgta
    29821 tctgagaata taatatgatt tccatctttt cgttgatacg atgatgatga cgatgctggt
    29881 gatgatattg atgtcgatag tgaagattct gacacagtcg attgattttt acgttgatac
    29941 tttctagatc gtgatttttt attaccatgt acagatttaa tagattcaga tatagtacta
    30001 ctaaaatcgt atggttctaa tgttgttgct actggtggag atatagatga aaatgctgaa
    30061 gattgtgata atgtagatgt gttgtgtgtt aatgattgag attttaatac atttgaattg
    30121 aaattatata cattaaaaca attttgatca ttatcgttac aatcatcttc atcggtacta
    30181 ttagtttcaa agatattttg acgtttttta cgttttaaat ttactcgttc taatattgat
    30241 gatgatgatg gtggtgatga tgatggtagt ggtggaggtg atgatgattg aatagatgct
    30301 attactggtg atagaggtga tataattttt ggtattgttg gtaaatttgt cattatagat
    30361 atatgtaatt tattatcctc ttcatcagta tcaatttctt ttttatcatc accatcattg
    30421 acatcatgtt gaattgtagt agtggtagtg gtagtagtag ttgtaatagt atgattttga
    30481 gcttctaata atttttgctg tgacaatttt tgttttttct cacgacattc attttgatct
    30541 ctattcattt tttgtcttgg cttatatttt ctacactgta gactattatt aggtatacta
    30601 ttattagtta gactattatt agtattatta tacttatcaa taacttgatg ttggactagt
    30661 tgtatgttat tttcagactt ttcacattgg cagtgtttgg tattgtgatg atgcttatgc
    30721 tcctgatcct gctgctggtg ttgttgttgg tagtggtagt attgatgata atgttgtcgt
    30781 cggtcctccg tttcttctat acactgtaaa tttattgaat ttttaccatt ttgacttgta
    30841 acataactat tcgtctctac tttacttaat agatttgatt tgtcactata ctcgattcga
    30901 tcatttaatt tatctttaca aagattagaa tctttattta ctacattcaa ttcaatttca
    30961 catgctgatg ctgactccat tttcatatca tttttatatc catttttgtt gatattgtta
    31021 ttggcattac catcatcatc gtcgtcgtca tcttcatctg tcgttataat acatctcatt
    31081 tcattaaaat tcataataaa tttattttta tattgtatag atgatggcat tatataatgt
    31141 actaattgta tattatcata tatttatagt gtatatagct aatatcaatc tctagtgctg
    31201 gtctagcaca tactacttta ttcaaacgtt acattcatag ttttaaatag ttgaattaca
    31261 tcaatcacaa cataataaaa aaatgaaatt aactcgagag gaatttagta aaatacgacc
    31321 tctacaatgg tcattacgga attatggtac aaaaacttac aatactctta ttaatcaaac
    31381 cgataccagt ttgttttggg tagattttct acaatttata tttgctccga aatttaaaaa
    31441 acaaaatgga attcctacac tatcgacatt cgatataaca cagccggttc ttttaaccga
    31501 tgatcttgaa ttaactctac ctactgatgt ggaaacggcg atgtattttg cctcaaatac
    31561 cacaccagct gtaaaattct catttaatat atctcaattg tttgtgttaa ttgtagccat
    31621 ttgtataatt gtagctatcg tttggggtga acattttcta agacatattg tacattttga
    31681 acatataatt taagtcaaaa tacacaatat atacatacac atacatctaa atacaaataa
    31741 tctaatgtat ctaatgtatc taattaatgt atatatattt aatgtagttt atatattgtc
    31801 tatatattgt ctatatattg tatgtgtaaa tattattttt ttgtatcaaa tatcaacatc
    31861 aatatgttat cataacatat atatactctt ttgctttttt tcataacaaa aacaacttta
    31921 taccaacttg tatcgaatta ctatattaga tcaccaaaac taacttgatt ttgtattaga
    31981 tcttctacaa aaacatttta tcaagacttg taactttgta tcagacttaa actatacatc
    32041 aaaacccaac tttatatcta tcagaatcca actttatatc agaatccaac ttgtatcaca
    32101 gaatttacat cagaatccaa ctttatatca catttaaaac tttttacatc acaacaaata
    32161 tatatatata ttaaactatc atcacacaca catacataga ctacaaaaaa tatatacata
    32221 gatcaaacga aaaccattat aactttttat acatgtacaa attcttatac atgtacacat
    32281 ttttttcata caagttgttt catacaagtt gttatatttt aagtatataa tctacattac
    32341 acattaaaac aatctcacac acacatactt tattttcatt tcattttcat ttcataacat
    32401 atttagaatg attgtttgtt atacaactac caataccacc actactgatg cgcagtgtat
    32461 atgcgcaata gattcatata tattattcgt aatggatgcc aaattattta gtcagccgca
    32521 ggctggctat ttcaaagcat gggggctttt tatattatta ttatatatat tattataata
    32581 tatataatac ttatcttatc taatcttatc tatatatata ttctctacaa atctgaaagt
    32641 ggtcgaggcg aaattggcaa tttactataa catcaaaagt ttttatatga catctgcaat
    32701 ttactataac atcaaatcgg tttttaaaaa ctcaaactac cattttacat gggattgccc
    32761 tatgatgacg tcataaaatt gcactttttc atataaaccg tgttttttga aaaatgtatt
    32821 tcccatttaa aaagcattat agactaacat caacaattta atataacatc aaatttcaaa
    32881 aagtacgaaa atcgaacgtt ggtgttagtt tatgtgtaaa tttcctatac ccgatatttt
    32941 ttcgtcaaac tatgtatttt tataaaatca atttaatata acattaatat agtttaataa
    33001 tttttcaata tttttatata caacattaga atgtttatgt tggattaaaa aaaactatat
    33061 aaatgtgtaa gtattaaaaa ctatgtatat atgtatgtat acatgtatat atatgtataa
    33121 ataatatatg tactactcca aaaactctaa atactaatca ttcctttttc tttataatat
    33181 aatgtattgt agtgtacatt cgatacttat aaaacaattt ttaaagtcac gattcaaacg
    33241 agtctttatt tttgtcgtat tctatgttcg acacaagaga atattttccc aactttgtac
    33301 tatatatgtc attatgggta acatgacgta tatatagaaa actataagga atgtacagtg
    33361 ttgatgtata gcatattgat gactttcgac aacaaaagtt tcaccttttc cagtacatta
    33421 ttgtagtgga gagaattagg agactatgta gttatgtagg taggtaaata gatatctaac
    33481 taactaacta ggtaggtaaa taaattattc gacatttaag atatattttg tcgagtgaat
    33541 gaatttttgc tagttttttt ctgctataat agcaatatga ataagattat ttaatgtttt
    33601 ttttcgttcg atatctatat aatatataat aacttattaa gtattaattg agtaaagatt
    33661 aacgtaccga agcatttaac tagtcattat gttgtttgaa acacatttat tgttttcata
    33721 taataagcag ttgaaaaatc taatgacaaa ttgtaaatgt tataaaacat attatggcag
    33781 cagagaattg tttattgaaa atattattat gaagagaggt tcatatatgg catgtttgtg
    33841 ctatgaatca actataagaa atcgagttag tcatcgttca gtgcctataa tgttgggtag
    33901 ttacattgat tacattatac gtggacgtga tagtgtaata gagtgtcgac cgctgtgggg
    33961 tttatttgtg ttacgaggaa tattgaaaat atatccaaat ttttcaactt ttgattcatt
    34021 gtctatgcat gtgagagaaa cgaaattatt gaaatcgatc aattggtata tgtatattaa
    34081 tgatgatggt ttagcgttga gttacaacaa taaatctgta acatggacat acaaacaaac
    34141 tacatcagaa tcggataatt gggtttatct tttagcacaa gctaaccctt ttaatgttca
    34201 aacgctacaa tctgattata ttgaaatgtt tgatgtcatg ttgaaaggtt catattcgat
    34261 gaatgattta gaaaatagac aaattatcaa tgcagccatg gctatatcaa aatatatcca
    34321 atatgatttg gcgagacgta aaaagcaaag gacagctggg tgtcaaaagt tagttgtagc
    34381 ttttgaaacg ggtagattat atccggcatt taataaaaag aatgctgttg acccagatga
    34441 aaagtgtcga cagtataatc aatcttatga taatacaatg cacgaagggc ggagtagtaa
    34501 aacatcgcat ctcttggcta atgttgtaag agctaccaat gcggcggttc gtaattcgaa
    34561 cgctttatca tttccaacgg atgctatagg attttattgc atgttaaata tgaaagactt
    34621 aaaatcggca ggtgaacaaa atgttttatc tgacatggta attatgagtg aagacagtga
    34681 tcatatggct ttatttacat atattcaatc tatagctaca aaagaaggta acattttatc
    34741 gattaatgga tatttgattg gttgtcgtaa aaattggact ttacaagatt tgattgattt
    34801 aaaaagaaaa ttccctcatg ttactacaca atattattat ccatatgtga ttttattaac
    34861 acgaccgtgt atacctatca aatattgtga agaatatgat acgttctttt cacctgcaga
    34921 aactacacat tttcaaatta aatatcctga agcagactta ttgtcaatta cggctaaaga
    34981 attaccaatc gaatcaatta ttaaaactcc acctgctaaa agtacagtat caattaataa
    35041 tataaaaggc agtgtagctc ttgtaacatc accattacat aaattattta tggaacattc
    35101 tttaggtgtt acatgttata tggatattag tcaaaaacaa attgacgatt tgatacatgt
    35161 tgctacgatt tcatataata acgatgtaag taatttttta aaagtgtaca atattttaaa
    35221 tgaagaattt aaattgaatg caggcttaat gaaaaaacct aaagctactc aacctggtaa
    35281 tgcgatgcgt gcactaaatc gcatttatcc tgcacaagaa ttgttgcatg aatgtcgaaa
    35341 aataccaaat gttccattcg aacgtttgta ttgtagtgat agtataaatc gagtatgtga
    35401 ttatagaaat attataactg ctcctgaaca ttataaacca tatcgtattt ggaatttaaa
    35461 attgcgagcc gcctttggaa atccacatgg tgcttgtata gaagatggtg tcgtgatcga
    35521 ttcaaatata ttaaaatata taccacctgt acattataat gcatgtatta ctgtagaatt
    35581 tacatttaaa acggttaaac aacctaaaga atctacattt atcactgtcg aaactgaaca
    35641 tggcatattg gataatgata ttttaattgg atgtttagta actgaatatg aagtatatgt
    35701 taaacatagt aaacatacta aaattttaac acacaaactt ggtgatcatt atttttatct
    35761 tattaatttt ttaccaaaga aaactaatgt atatgacaat ttaaaaattc gacacattta
    35821 taataataat tctataacag tcgttattac tggtcaaacg actgtacgtg ttgatgttgg
    35881 ctcgaaaatt gccaattcgt ttggacaaaa aaatataatt tctatggcta tggatttaaa
    35941 agattgttgt ggtattacac gagatggtag aaaagttcat gctcaattaa tttatagtga
    36001 agtttctcta gtcgcacgtg ttacatcggg acaattatac gatatgttta tgtcgaatga
    36061 gttggccatc ggtgataatg gtgtattgat tgcaccagtc gatttggtag tacatacatt
    36121 acatccgtat atcaatttga aaattattaa agtaaaaaat gatacattga caaatattaa
    36181 cggttttgat tctcaaaatt tatcatacac aagtaaaaca ttgagaagtt tggatgtatt
    36241 tggtattatg ggtcaaatta tgggattaca cggttatgat ttaaattttg ttaaatttgt
    36301 aaaaggtgca tcgattatta caactaatcg aaataatgat gatgatagtg atagtgaaaa
    36361 cgatgactct gaaaaaaata tatcaaataa tactactaga aaaagacgat atagtcaaag
    36421 ttttacatct aaagatttac ccaaatcaga tttttcgtct ataccaacaa cgtcgtcgtc
    36481 atcatcatca acaacaacaa cctttactaa tattcaaaat tctaccaaca ttactaatga
    36541 acatgatgaa tattttcaat atgaaccaaa aatagatcat attttagatg gaattattaa
    36601 agatgcttac atatcaacat ctactacgat aaattctaat agtaatagaa gatgatattg
    36661 ttattataat ttatttttat aataattaaa cctttcgtcg taatttatac aataatctta
    36721 tagattcaac aaaggtaagt tgagtcccga ttatagattt atcaatttgt ggataggata
    36781 aaatcatata ggcagcataa caattccatg ctaaaagaaa taatattgtt acagataaaa
    36841 gaatcacacc caaagttcct actatggacc atatccacga agctttcaca gaactagaag
    36901 ttttaggcat aatcaccagt agtacattga caacgataac tattaataaa gaacgactct
    36961 atcagcttgg atatttggtt atttttgatg tatgtaaacc atattttgta acagttgaag
    37021 attttaacta tatgtacaat gctattatat atatgggtaa tgtattacct aaagaatcat
    37081 tggaaacatt tataatgaca aaaataaaaa atacacgatt tagtccgtaa tttttgttgt
    37141 ttttttatta tttttataac tttctccaac tcacacacat tacctaccct tatttcctat
    37201 atatattaat gtcgacattg atatactgta aatataataa atattattaa taaaattact
    37261 gctataatct taatcaagac tgatatattc aagaaaatta tgattaaaac aaatatagac
    37321 ataacaatca atgctacacc aggataaata tatttcgaat tgtttatatt tttcaaaact
    37381 tttgccatca tacttttcat tttaccatca ttcggtggtg gagtatttgg atttagttga
    37441 tcttcggttg tttcttgaaa attaatagca ttggataatt catcttgtgg tgacgatgat
    37501 gacgtatcca taatatcgtt gctatttcca acattattag atcgtcgacc tgtcgatgta
    37561 gacggttgtg gctgttgctg tctatttgat cgtaatgtat ttccacgttg agtaacttgt
    37621 gaagtcataa taataatata ttattattct tcggtatact tacaaactca actgaataag
    37681 ttgattttaa atagtatata aatgattgtt tattatatcg attaatttct atatataata
    37741 ctatctataa tacaatatta tgaattggaa tattacttgg gcctttttac ttattcttac
    37801 agtcattgtt attttaatta taatcattgt tattgcaaaa aaacacatca aaactataca
    37861 atatgaacaa aaagatatat tgaaattttc tacagatgta acattcgatc catatccatc
    37921 taatgtcgat atcaataacc aatatgactg taatgtagat tcgttacgaa aatgtgatat
    37981 taatgatcct accacattgt ttggatgtaa agagttgata gtgagatgtc atcattttga
    38041 taaagacact cagtatattc ataataatac gacatcgata attccaaaaa attcaacacc
    38101 taccgaagga tatgctctag ctataacaac tattacagat tcatgcaatc catatcatgg
    38161 tgactatact ctagttacta aaagtgctga taatgttgaa tatatgttga tttgtacatg
    38221 caaaaatcct ggttatatcg gtaatgaaaa tatattagga aattgtacga caccatttat
    38281 atgtaatggt aaaattgacg atatcgataa acctttgaac gaaatcaatt gtaaatgttt
    38341 agattatgaa cataatcatc gatattctga cggattgcca gcatgtaaag aacttttagt
    38401 tggcgaagca aataaattat atgaagattg gtcatcattg ataaaatgga ataatagtgt
    38461 attacaaacg tcaaatttca atccgacaat acgtggtaat gtaaagtctc aatatttatt
    38521 aaatccttgt aaacattcag cattagattc gacaattagt gtacctggta tatacgatag
    38581 tgaaaatgga ctatgtggag cattttctga tggttcttta cctatcgcta atggactttt
    38641 agattatcat cctaccaaca ttagtggtga tgatttaaag aaaactactg gagcatcagc
    38701 actactagca tcagatcaat atagatttat tcgattttct gacaatatcg ctggtgaacg
    38761 taaaatttac ggtatagcta tacgtggatt acctggtacg aaatacgaga cgaccaatat
    38821 cgtcgtacat ccaccgaatg gtttaggttt aggtcgtagc aaatcgttag gtataactat
    38881 accaatcttt acgttttatg caccaaaatg tactggtaat ttcccacatt acaattgtat
    38941 tatagatgaa tattttcaag aacaaagttg gggtttaaat ttgccaggac atcgtttatg
    39001 tcccggagca tttttctttg gtcgtgatac atggaatgta tcggaatatc ttataaaaaa
    39061 ttctctaggt tttcctgaac acggtataac tttaaacaat caagaatttc tcaagactaa
    39121 aacgtacaat tatggtattc aatggacagc aacatcacaa gatgataacg gtatagttgg
    39181 atttgttaat tctgacgatt atgaagtaca taaatcagtt gtaacataaa caatagtaaa
    39241 actttcaatt taataaaaaa ttataataca actcttattt tttctttata taaatagtat
    39301 aaaatataat ttctaatata tataatagta atatcgtata aattgtattt gttaaaaaaa
    39361 taatcgttta aattgtcagt attattttag aaatatttat agcattatat ataaagtatg
    39421 tctggacgag cagtcataac acatgaacga acaattacag ctaataaaag tcgtagtact
    39481 cgaccaatta atatagctca ttggacaata ccattggata aaaatgatag aattccacaa
    39541 tacgctatat ttcataaatt tatgaatggt tctgtactta tagcgttgaa taaaaacttt
    39601 aaaccgtgtc aatcgtggag aaatatacca gatattgtac cgattaaagg cagcattgtt
    39661 cctgattcta gatttagaca aattgttatg catatcaaac caaaagtgtt gtatttaaac
    39721 gatggatcgt tgttatttcc attggataaa ataaatacac aaattaatgt ctactcaaat
    39781 aaaacattat tagatgtatt gaaagattta gaagtggaat ttatagctaa tacgaataaa
    39841 actgtggaaa aacaatcaat accaacgttt gaagatatga aatactttga tccaacactt
    39901 acaaaacgaa aatataaaga gtttatatct aaaatagatt cgtctctata aaataagtat
    39961 agtatatttt tttattctta tacaaatata tatcgtgtat ataaatgtat cgattgttga
    40021 gataaaactt agtcgaagtg cagcagtgtt ctatacaatg catccgcgag ttattttttt
    40081 agatggtgtc tcgtgtgtcg gtaaaacaac tatatcgaca cattcgtttg attttcttaa
    40141 atatatcact aaaaataagg tttttgccgg aaaacataag gaattttaca ttaaaacttt
    40201 atacgatcac acattgacta tggattttat acaatttctt caaaatatca attatcatta
    40261 tcagccaaca ttatcgactt gtagaagaga agaaggtgta acgatgtgta aatgtgatgg
    40321 tggtaatgat agttctaaag ataataatgt taaattatat cctgctattt ctcagagtgg
    40381 tttaaaagaa gatgcaagta ataatgatga tgatgcgatt gaattttgta ctaataaact
    40441 tgaaaaatca ttacgtatga ataatattga taaattatgt tctgatatga acactttaga
    40501 gaacgattta acagaaacat cactcgatgg agacatttct acaacaacca atcatgcaaa
    40561 aataaatata ccatcaaaac gtactataac tcgtcatcca gctatacgtt tgatatctga
    40621 agatggtgta aatttgccta ttttagaaga agaatgtgac gaattatcat gcgatagcaa
    40681 ttatagtggt ggtgatggtt ctgctgaaaa ttcttcaaca tctactaata attcatgtat
    40741 caacgaaata actacttgta tagtacataa tcaacataat attattccta atactaatat
    40801 ttgtgcacat tccagtactg atattttatc gtttgattca ttatatttgg ctacatcacc
    40861 tgatggatgg tcaaaaattg caacgattcc aactaaatat ttgcacgaat atgggcctca
    40921 aattatttta attgatagat ctatattttc atcattagca tatgatattt tatttaaata
    40981 cgatggtcat gttgttgatc cacatacatt taaattatca attcaaacac acattttatc
    41041 caattcacat attgtacaaa ctattaaaaa cgtttggcat gatttatata atttttgtaa
    41101 atcctttgta gaatatatag attttgatat attttggatt atacctacaa atattgatgc
    41161 agttgttgat aaattaaaag gtcgtggtac atttgaatcg tccacatttc acctagagaa
    41221 ttatattaaa aatcaaatat ttatttttaa aattttaaca caaatcacaa atattggtaa
    41281 actgatgtat gtagatacat ttgtagagta taaggatatt ttaaatgaaa tttaatgtgt
    41341 gggttataat taaaaaaata aaaattaaaa tatctacact tgtaatatgg tttctatatt
    41401 aatgtaacta taatctaact attttttttt cttcttttct ttattaagac attttataat
    41461 gtacttcata acggatatac tactctcttt atattaacac acacactact aatatacatc
    41521 gtacttataa acatactaat atgaatgtac ttaatatact ctaatataaa ctgtacttgg
    41581 tagaaatgaa tgtacttatt atatgtgtgt attattatat tgttaatgtg tcttttatgt
    41641 gtttataata aaattaatca acagtatttc gaagttttat tacagttaat gtgtttatat
    41701 atgctcgatt tatagctata cttggcttat tattataatt tgtactttct gtaggatgag
    41761 ataacgatgc tccaaataat cctaatggtg aatcgagata tattatattt gttttatcta
    41821 gtttattata tttttcaatg tttctataca aaattacatt gtacaattta tttatataat
    41881 catacgcaaa aggtgtttgg gatgtataat aattatcaaa taaaaacgga ttcgatgtac
    41941 tgtgtgttat tttttgaata gattctggtg aatcgttttg gatagaatcc gattgttcta
    42001 gtgtttcggg atttgcaaac aacgataaat atatcacatc tttgttagtt gtcgaaacca
    42061 gattattgtc tacaaacgag ccatcaatca aaatatcacc aaagttatcg cgtagaggtt
    42121 taaaaaagcc aggtattgta agagatgcat acaatacttt atataccaaa acatctggat
    42181 atgtgtctat gctaaattcg attgccgttc gttgatttag tttcgtgctt aaacatacta
    42241 atttatgatt agttattcga tataaatctt gcaatgttag agtagttaaa ttaagtttcg
    42301 catagtgtgg gctatatggg atgatttctt tatttaaaaa cttgaaaact atatcctcag
    42361 taattatacc aggtgattta tgtacatgcc ataattccac aaactttgtt attgtttgaa
    42421 caacattaaa cttgacaaga aagtcggaca ttgatgaaaa ccacgattgg tccacattat
    42481 cgtcttctga ataattgtca aaataattta aagattccaa tatgtcgata tagtcgtgga
    42541 gatgtggaga atatataatt tgttcaagtt gtgtaggatt tatatctaaa gctgcaaatg
    42601 tagcaaataa acatcctcct gatgaaccat gtaatttttc aaaagaatat acaccatctt
    42661 taaaataatt ataatcttgg aaagctttta atgctccaat atatgaaatt gaatttaaac
    42721 caccaccttc gaaaattaca gttttaatat catcctttag actatataca tatgtatgtg
    42781 tgtattgatt acattcgaaa aacatacaaa catatacaga tacaatcact ttaaataatg
    42841 taggcatttt taattcactt tattattcta catatactat aatttaattt taatttccta
    42901 catctaacaa caacaacaac acaaatacga tgttatatat gttttataag ttcattttaa
    42961 attaaattca ataatacgat cataaatcat ctatttggta gtggattaaa taaaaaaata
    43021 acacactagt acattaatat atattcttta ttatatatta aatcactaat gtgttactat
    43081 ttatagtaat aaagtaagaa agtagaaaga ttttaattat aattataaat atacccaaga
    43141 gtgtgtttat acacacataa aactatgaaa catacatgta tgtatagtat atatctatat
    43201 ataaataggt gcgtataatt tcaattaaat agtgcgtcgc ttatagttga ccaaacatta
    43261 tcaatacaaa tagtgtaaaa attatactag tttacttgtt tatatagtca acatataata
    43321 caattaagtt gattaaaagt ccacttgtat tgtatcgact ctatctctcc agtgtattat
    43381 aacagtatta taaacatgac aagttgcaac aatatatcca tactattggg aatttgtagt
    43441 gtagtgatat acttcccatt gactggattg tatgcttcag cagtgccatc agtaaacgct
    43501 acaaatgatg atatcaagac gaataatata tcgaatcgac tctattccaa cattagtatt
    43561 gtgccaaaat ttactagtca aaaatatatg aatctacaag ttacacctac aaatttagcc
    43621 aaattgtatc aagttcctaa attctttaca attaaaactc gagaagctgt gtggtataat
    43681 accaaaagat gccaacttcg aagttatgtt gcagcaacag gtcgatttga tggtggaggt
    43741 aatgctacta ttggttatat tgaaaatgat ttaaataaca catatatcgt atgggtacga
    43801 aatagaattc atgaaatata tttatttgaa tatgaccaaa cgaaaaaaaa caatgatggt
    43861 attacatatt taaatatttg gatatataca cgtccaacca acttatggtc gacgccgatt
    43921 gaatatctag aatgggaacc atgtttgaat tcgatgaaat tgtcagcatt agccgaacgt
    43981 gatgttggac ttcatcatag aactggtaaa ccaaaacgtc atggtaaaaa atattcatca
    44041 ttgacattat atcgacaatg ggtagcaaat ttgaagcgtc aaaataaaac tatatcattg
    44101 gatacgtcaa atgatgatga aggcagtaat caaattgacg attcgatttt gatgattgat
    44161 ttgaaaagtg atattaaaaa tgtacatgca aaagtggaag aaaaattaaa agcgtgggat
    44221 gttataacaa ttctaatgat tattatgact gtatgtatat taattatgat tatcatcaca
    44281 atagtttgga atttgagacg tttaagacgc aaaaagatga ctgatatgaa aatttattat
    44341 gaaaaacgac attctaacaa acctgccgta tatactgata aacctcatgt gtataatacg
    44401 ttaagtttta aattcaatga tattattaga ccagtatcta ctcaaacaac atctactaca
    44461 gttcgaacaa attcatcacg aacaaattct tcatcgtcac catctcgacg agaaccaata
    44521 cctatacctc aggtaacatc tgatcaaaca tatgaaacta taattgaacc agaagataaa
    44581 gtacaaaata tcgcaccaac cgattgctat gataataatg gctatttggt tatgaaaaca
    44641 ccaccacaac aagcatcaca accaattccg ataccacatc aacccaattc tccacaacgc
    44701 catcataaac gacaagattc tatatctata tcgtctgtga aatcaatatc gccgtcatcg
    44761 cctccaaaac atacaccgcc acctttaaat ttgtaccaac cacctccgcc accaccagat
    44821 gtagtatcga tgattgctaa aactactcct aaacaacctt atgacaaagt aaaaagtcca
    44881 ccacgtccga caacagtata tttgaaaaat cgatatgaca atgtaaaaac tccaagacca
    44941 gtgactatat tgaaatcacc atatatgact gaattatcgg ttaatgatgt agataattta
    45001 atcacataca cttccaatta cgatattgga caatctacac caccaactat acctccattt
    45061 ccaaaagttt acaatcgagg cgacatcgaa gattctacat atcaacaatt tcatcaaatt
    45121 aaataaattt aacacactga catatcaata catttataac atatacacac tagtacctta
    45181 ttacattaaa aaacattaat tagtattaca tattttatac attacgatca aaataagttt
    45241 atttttatat attttttata aaatattatt ttatatatat gtattaacaa tatttgttaa
    45301 cactctacaa taggatatta ttatattatt atattatatt atttgatatt tatctaaata
    45361 tattatttta ttttttatac tataattttt attgtgtaaa tcaatgttgt ctgtctgtag
    45421 ttgtatagat gaatgtgttc ggtagttata attgttataa tgtttgtttg ttagtctaaa
    45481 tgtataaatg gataaatgtc tcacgaaatg tctcaagttt acaaacttgt atttaacgat
    45541 gttggaataa aagatatata ttcaacataa attgtttcac ttcgtacctt ttccactttg
    45601 aaccaatttt gaaaatactc gaaattaatt tcaggtattt tactactcat acaacaatca
    45661 tcataaggtg tattataatg tagtgatatt atgcagacaa gagagaagaa agagcgtaat
    45721 aaattctcac tttacaattc aaataatttt catattgtaa tttatgtgat ttactttttt
    45781 aatcctactt acattttaat gtagttatat acaaaacaaa aggagaataa actcgtgtat
    45841 ttaataatgg gaattcgggt atgaaaaatt aggtcatatt actactgtac tctacttttg
    45901 caagttaaac gatggttatt ttttgtgttc atttattcaa caacactaaa aaatatttaa
    45961 aaggggtttt ataagaaaat gttgtttacg gtctctatct ctctctattt ttagatccat
    46021 ttgctaattt ctatcgattc attattaaat gatgtggaga gagagtgaat atgtatgtat
    46081 ataaaatgca gttaatgcat attactttcc tgtcgtaatg gaaaagagca cgcactttga
    46141 taaaaataat ataatttgtt gaacaaaata tcatttcatt taaacgattg atatatttac
    46201 taaaaagaga gaatatattt ataaaaaata aaaaaataaa agatataagt aatgatttat
    46261 aatttttatt tcgatatata aatacgatta atacaaagaa atcaaaaaaa tatataaata
    46321 tttaatctat tctatatttt ataaattata taaattattt aatttgtaac aagttttaaa
    46381 gatttattaa atgaaaaaaa catataaatt ataatacaac atcttttcaa acagcagatt
    46441 tcttagagtc tcgctttttg atagcaaatg ttttagaaca atatattttg ttgtcatcca
    46501 tccatgatac agtaacatct gtagctattc cagagtaagc attcaattca ctaccaatta
    46561 tatcgttaat tacaattttg gtacgaaaat catccaatat atttaaacgt tcagaccaag
    46621 aatatttatc atacaattca tactcttcaa tattatccat aatggtagaa tgtccaataa
    46681 catcatataa acaatcatta taagtcaaaa ttctataacg ttgattattt ttcatataat
    46741 atgtcgtaac gatatctcgt gtatatcctg gtgtacccat ataacattgg tataattgat
    46801 ctggcttaaa tttataaccc ttcacttgat cactagttat tttcgatggt aatgaattaa
    46861 ttatattttg tatcgtttgt ttagcattaa ctgtaaattg tttgtgaatt ttagatcttt
    46921 cggaatcttg atagcattta ccaatcgact ctttaagaaa tttagcaatc aacggttcga
    46981 atggaattaa agtatgcaat tggtcctttt ccaaataatt gtacaccaac gaaataaatc
    47041 cagagcaact aatatccatg gccaatttac tgcatacacg atctttacac aattcagcaa
    47101 cttcaattaa tgcacacaac ataccctttc tttgtttatc attactgctt acattattaa
    47161 tacgcttaat ataagctcgt attgcttcaa gacttttctt ttcatcacca ttgcctgtat
    47221 tattaatagt caacatgtcg ataatattcg aaagttcaac actatcatca tttaatactg
    47281 ttagtaaaag atcttttcgt atcgaatcaa atacatttat cgaacttaaa tatacacata
    47341 atgccaattt aacaggtaca gattcagatt gcaacatata tgttggaata cattcaactt
    47401 ttgtaatttt ctgaataaca tctacatcat ttttaatctt aatatcgaca ccatcttctt
    47461 tagcacgttt caaatgtgac ttgatcgatt ttgcacgatt aatgttaatt tttgatttat
    47521 acaaagtcaa tagtgtatat aacgacactg ttagagtttc tttaaaacga ttttcatcct
    47581 tttctaaact attgaatatt tcttcaccat tcaacggtaa tgtaatttta tcactattaa
    47641 tcatcgcctt tttgagaact ttgtaaaact gtacaccaac agaatcattc gatgtatcat
    47701 ttgtagatgt tgtagatgta ttgttgctgt tggtattgtc aacatttgaa tctttcccat
    47761 cgtctgggct tctattttcc acgctaactg gtgtagatac cattttgtat taacttgtac
    47821 ttttttcttt acactttatt ttcgatacga ttcaaattga tttgtatact aattagtagc
    47881 acaaaataaa ctttttacta tatatcgtac taatttactg tcaactatat tgctcgaaga
    47941 aaaatttaat actgacttga aaatagatat tgtgatcatt tttatagctg aatcggaaaa
    48001 acttccatca cgcagataat tatttctacg gtttatatac acacacatta tttctatatc
    48061 aaattacaca tttaataaat catacataga tatttgtaac gtattatgtt ggctaagaac
    48121 aacgatgata cgattcgtca cgaatcaaag tttatcgaac aattaaaacg gcacgtattg
    48181 gataatggca aattatttac accatcagca aaacgattaa agtgtgattt acctcaacaa
    48241 caaaacggtt ttataatgca tcttatagat cgtccatctc tcctaaaatg cacaataggt
    48301 atagactgtc gtgctcaagt ttcattagca ttagttaaca aacaaagtgt aatgttacaa
    48361 gcgtacgcta ataaattacc aattttaact ataaatgttg ggagattatt gtatacaaca
    48421 aaagcgtttg cattcgcaaa tcaactttca aatacatctg cagaacaaca agctttggaa
    48481 ttttatataa aaactgatta taaatataga gataaatctc tattgcctaa tcatcaattt
    48541 tcaaatattt tacatcgatt taaatccaac ggatataaag aatatatttt cgaattggca
    48601 aaacgaatca acttaaatgt cgactatgta tttaatgaca aaattgttgc tagatatata
    48661 aatgtcgata cagattgtag cgatgcatca ttacgaaatt atcaacatag accttcgaca
    48721 tctataggat ttttaacaat catcaacaat gaatgttcaa atcaatggta tgtacatgta
    48781 actcgtacac cgatatgttc agatgaataa taaaaactca ataaacaatt gtgaaaaaaa
    48841 actagacaaa agtaaaattc acactttata cttttattcc ttgtcaaaaa aatatgtata
    48901 ctaactagtt tatgttttta cagaacgatc atcgatgaat atattttttt cgagagatgg
    48961 aaaaatggta actatagcga cggctacaca taatatacca ggtccaacat tagcattaaa
    49021 ttgtctatat ccaaaaatgc gaataaatcc acggtattgt actgaaaaat gtaatcataa
    49081 tttcaaacat tacgaatttc aacaaattcg ccgttccgac gaagcaccct catcaatttc
    49141 taaatgtacg aaatgtggca tgtgtactgt agaacatagc taacataaaa tataactagg
    49201 tgtataaggt gtatttggaa aaaagtagaa aaataaattt tatataaaaa ctatctttat
    49261 tttcattacc gatatacata tattttgttt agtttacata tatagaataa gatatatata
    49321 atgagatatg taatatacaa tattagatac aaataaaatg atttacaaaa aaatgtagaa
    49381 tatataaaat atatacgtat agactataaa actcgactca atcaacaaat aatagtacaa
    49441 ttaatataat aaaatataaa catggtatat agatatattt ttttcaaatg ttgtatttct
    49501 caatacatat caattataat gcacatgatt cgcatgaagg tatcgtagat aaattacatt
    49561 gtttatatac gcgtgtagat tttgtagtag tagattgttg ttgagacgac tttatcattg
    49621 atatatcatc tatatctgta aatgtatctc tataatttat atcaacttcc tcgtcatcat
    49681 cttcatcatc tgtaattgtc ataaatctca aatatttttt ataaccatta gaattttgta
    49741 catcaagttg atttactcga aagttacatt gagtaaaggc atcctttgtt aaagcatttg
    49801 atctataacg gaatggttcc tttacaatat caccaatatc ttcattatga atagatacgg
    49861 caccgttatt attttcaaca ttatattccg ataatactgt cgtcgataat gattcttccg
    49921 atgatggaat atcgttcgta ttagtttctt tctgttctgg tagtattaat aatggaggta
    49981 atcgtttatg caatatataa ccgtcattct tgatattcat aaactttaac atatcatgac
    50041 aacttgttaa ttgactaaaa tctagagtac tgtttgattt ctttttataa tgattaaacg
    50101 tatcctctac cgatagatta gtttttacaa tctccaatga ctgattaata tgttttggtg
    50161 ataaataata aatggcagtt ttcaattttt gtttataagt ttctcgtatt aaattgtgta
    50221 tattttcttt tgttaatgtc aaaatgaatt tagtcgattg tgaatgatcg acaaatggtg
    50281 ctgatttacc atacaaagta acttgttcct gtatggatgg aacttcatac acatagtctc
    50341 gatagggata ttttaaaaat ttatataaaa atccatacga tataacagca tttcgaccat
    50401 tttcactttc tctagccatc ataatgtcca taggtacact gatagattca tgaacaccag
    50461 tcaataatga tgttgttgct gttggtgctt gtgcagtcaa cattgaattg gccatacctt
    50521 ttgtcatttg tgcaaatgtc gatttccatg atatgtgtcg agtcggtaat tgtctcaatg
    50581 taaattgagg tataccataa ctaaatggtg aatttggata ataattgcat tgaattttag
    50641 tatcgatata atatttacaa ctcgaatgta tgcatcccat atataaagct tcagatacat
    50701 cttcgataag tagactaggt tcaatttcca atattgaagc caaatcccaa aaccctaagg
    50761 gattgatggc gatttcacgt tgtgctcgag atcccataaa aacatttaac gctttcgtac
    50821 tcaaatagcc caaagtgtat gcaaatttcg atatattagg tcgtggtgat gaattaacct
    50881 catccattcc attaaaatcc ttaaattgac tatcctttct aacatattta tataatcgat
    50941 ccaatacatt gggaaattca gcatacaatc cataatttac actcatcaat gtacatgatg
    51001 aactacgatc ttgagttgca aagtttgtta tttctgcaca caaattcagc gttttaattt
    51061 tacccaaatg tttatgattc gaaaattcat tcacattatc ttcccatatc caaaatggtg
    51121 aacctgtttc gccaagagca tcaattattt tctcatacaa tactcgagca ttgatcactt
    51181 ctgtatattt tttagctttg acaaaattca catatctctc ttgatatgtt tgaccataat
    51241 aatcgcacaa tgtatattct ttaccatcaa cacattcgct tacatcacct ggaaatagat
    51301 accaatccat attttgatcg acacaataca taaaataatg acttactaat agtccaaaga
    51361 aaacattttc aacatgattt tgtatggtag gattacgtag atttaatgct tcatgtatcg
    51421 aatcattatg tgtagtaatg tataaagcca atttcggacg acgatagtgt gtagttaata
    51481 gattgcatgt atcaaatttc tttactaccg atgaaaatcc gccatatatc attccagctg
    51541 tttgataacc gacagacggt atagttgatg cagacatacc cataccgact cccaaactaa
    51601 taatattaca tgcagtatga acctgcttga taaattcacc gttatattgt ttggtaggaa
    51661 catacaatcg acacgcttca ccaggtataa tgcaactttt atcagcatac ggagcatacg
    51721 ataaaatact cgaaatgtgt aagaatccac acgatatagc atcgtacatg agtaaccaat
    51781 gttctatgtt taatacatca catgtatttt gaacaaacat aaacgctata cgtaaattaa
    51841 aatattgaat aggttcacct aataataaat atcgattaat caatatcctc ataccgtacg
    51901 atgtataaat aaaatctcga tttggatcga gacgacacaa aatatctttg tgatgcacat
    51961 acggtatgtt ggggaaccat ttaattaaac ttgctcgagt aatataatca cttttcgaac
    52021 gataatcgta tacacttctt acatccattt tcaacaattc aatactcttg gtaaaatgtt
    52081 tatttaaagt cgtcgcataa gatgatgtcg tttcaaatac attcgaggag tcagagacat
    52141 ttgatccaga tatatttgac tcgaatttgt ccgattcaga tactggtaca ccattattag
    52201 ttctattcaa attcaatata ttatctacag cgtctatatt catattggga tattgtaaag
    52261 caagttcacg ttttaatgca atcggagtat aacctacacc acatgtaaga ttattaaatg
    52321 ctggtctcat atcagaattg tgtatatcat ccagacaata acgacaattt acatcgacaa
    52381 catccttatc atcgttacac aaaccagttt gaacttgacc atcaatgatg gcaccgtgta
    52441 aaattttatc aggttgatca taaccttcac ataacgtatg aaaatcatta ccatcataga
    52501 cgattggacc ttttatactt tgtaaattat cacgacgagc aaatttatta tatgtaataa
    52561 atttatgata gttgcattga cgatattcat cacatcgact atattgatag ttgaatgtgt
    52621 attccttttc aagtgtatca tctacaatca tagctcgtct ataggcccaa tgtgaagaat
    52681 gatattctat tggtaacgat ggtgaattta ataaaatagt ttcaaattct tgtgcattaa
    52741 aatcgatagt agtattaata ttagtatcaa tatcaatatt gtcatcatca tcattatcat
    52801 cattattagt atttgcaata tgaacattgt caaaattatc aaa
//	

LOCUS       DuhNV_F3                51592 bp    DNA     linear    04-JAN-2021
DEFINITION  UNVERIFIED: [ Diabrotica undecimpunctata howardi nudivirus] viral genomic
            fragment 3.
ACCESSION   DuhNV_F3
VERSION
KEYWORDS    UNVERIFIED.
SOURCE       Diabrotica undecimpunctata howardi nudivirus
  ORGANISM   Diabrotica undecimpunctata howardi nudivirus
            Unclassified.
REFERENCE   1  (bases 1 to 51592)
  AUTHORS   Liu,S., Sappington,T.W., Coates,B.S. and Bonning,B.C.
  TITLE     Nudivirus sequences identified from the southern and western corn
            rootworms (Coleoptera: Chrysomelidae)
  JOURNAL   unpublished
REFERENCE   2  (bases 1 to 51592)
  AUTHORS   Liu,S.
  TITLE     Direct Submission
  JOURNAL   Submitted (04-JAN-2021) Entomology, Iowa State University, 418
            Science II, Ames, Iowa 50011, USA
COMMENT     GenBank staff is unable to verify sequence and/or annotation
            provided by the submitter.
            Bankit Comment: TOTAL # OF SEQS:5
            
            ##Assembly-Data-START##
            Assembly Method       :: Trinity v. v2.6.6
            Sequencing Technology :: Illumina
            ##Assembly-Data-END##
FEATURES             Location/Qualifiers
     source          1..51592
                     /organism=" Diabrotica undecimpunctata howardi nudivirus"
                     /mol_type="genomic DNA"
                     /isolate="Monmoth, IL"
                     /isolation_source=" Diabrotica undecimpunctata howardi"
                     /host=" Diabrotica undecimpunctata howardi"
                     /country="USA"
                     /collection_date="Jul-2012"
                     /collected_by="Brad S. Coates"
BASE COUNT    18574 a   7151 c   7231 g  18636 t
Future	Location/qualifiers
Source	1..51592
	/organism="Diabrotica undecimpunctata nudivirus"
	/mol_type="genomic DNA, partial sequence, Fragment 3 "
	/strain="USA"
	/host="Diabrotica undecimpunctata"
	/collection_date="2012"
gene	188..1069
	/locus_tag="DuhNV_F3_ORF1"
CDS	4431..6535
	/locus_tag="DuhNV_F3_ORF1"
	/codon_start=1
	/product="OrNV_go011-like"
	/translation="MVQKKYEMYAGALSAFAATSIYHPFDVVKIVQIHTSLPIRQCIRHIYKDTILSTSTNGYDIRSSVLLKFFKCLYRHDGDRHGNNIILIHRIYRSLPIHSTAYMAFYGIYFPVNTTCKRILHEQFKCNVYAGYCLSAIPSQIVAITITTPLWVLKSHQTARGVSLAMCIKDIMSKSTYRGFYSGLMCGYINSLNNIINFALYDTCKDIFGANTSKDYLLCSIFSKTTAYILSYPILFIRIKQQLDHKSALDIIRLYKSPLMLYRGLCITILQMVPKTATMMVLYEYFRTKFLEE"
gene	complement (1559..2254)
	/locus_tag="DuhNV_F3_ORF2"
CDS	complement (1559..2254)
	/locus_tag="DuhNV_F3_ORF2"
	/codon_start=1
	/product="OrNV_go013-like"
	/translation="MNRWCSTLHNNCFFSAHSNSNRSTPPPFKMSDASEIQSSEHKGVIRNKHSVLDRHTIDIDDKHQIVFYSFYTNTTLIYYELLPIIKLFRYTKEKEIIKIVPKIWTKTVEELNDPLFGKYHISDDVIFGEASAISYLIANSENKALTSVVQKLNMCIRKIEATRLQKLNDRVFRLKHDVNELKKSHCDLKESHEKHLVAHSTFTDLIHVLLNSLMDKHSAIYDLCDTVLKKL"
gene	2451..2681
	/locus_tag="DuhNV_F3_ORF3"
CDS	2451..2681
	/locus_tag="DuhNV_F3_ORF3"
	/codon_start=1
	/product="hypothetical protein"
	/translation="MINDINLYVMLVCVYMVCVYIWYESMFDCVYSYVCMYSMLCVCMYVCIYVFVCFMTNFFQILLKILQLLRHLTHFY"
gene	complement (2664..3416)
	/locus_tag="DuhNV_F3_ORF4"
CDS	complement (2664..3416)
	/locus_tag="DuhNV_F3_ORF4"
	/codon_start=1
	/product="vp39-like"
	/translation="MLGCNSLMLQQQQQYKTKDCIFAGVSPCRDQVSHCICNSHAAFFGLVYRTASYQNGDNDMWSKIVTYVSTTNNLNIPLFLDQQNKILMTEIRTFCINICNTFPSINIELLAQKIAYYLGINMMNSTDICRKSWFDDPGTALVKRNSSQEVGYLRVLPPLHKYLFYYTQPSNLRNTKNDTQVYLPANVSLLYNEAVGSYYFTLVGKRSMLKYTDRIDCVATPLVLDGIRVISFEDEARTFQPINNNLIEMC"
gene	3527..4741
	/locus_tag="DuhNV_F3_ORF5"
CDS	3527..4741
	/locus_tag="DuhNV_F3_ORF5"
	/codon_start=1
	/product="polh-like"
	/translation="MGIKKGTYTFISHFRNGVYNKYASAYNIVVDGEYMRYKGMIEDNLGKHNAEEAIAASSYDYLRNIIDQIERLIGRCAKRVLIYMDGSRVFNKETNRPDFKFDAGLIRTVFKTICQEHGYFISELQKGESELHMYLQRDKTAELNVFLTNDSDMISICYGHQAIRENKLPLVYPNIQQDENCRVSDSNMVYDANEKVLDSCLWINSGKEISAIGFDDIESRIRYTVDAFRTFVAFCGTDFTNYLLTDSMISGILTATDEDVKFINSLTNNNSLGAAFLMLGIRAGGTLKRADKQAKVFNADDITLCTHMYKEYIRTGIMDDRVIPRPNMSLVCRHYLYAMKNRDDCFVKKALQSWSKTTTLQDAIKCLEANLGSYDDVIYDFDNFDNDIIVNKLKAIKRKCDVLE"
gene	complement (4912..6042)
	/locus_tag="DuhNV_F3_ORF6"
CDS	complement (4912..6042)
	/locus_tag="DuhNV_F3_ORF6"
	/codon_start=1
	/product="pif-2like"
	/translation="MNWINLIFTVLLCIIVIFTIYLLLIYRFDKNIPKENEELAKKLSNNKIESLLNGSGINNIPTLNIITTNPGINKANDCSKGPVYIGVTGTTQDCIRTCANSNASVINVSEDETYTYESAILQPGANCILGPRPECNMKTSYAMMTINSVICRTKFPEIVGGPLGTTVVACNNKDIQDPQNFLWDYKYNKKFDPLSTDILDSDEILPDGSYRFRCQFNGTDSQMNKYIQHPHNRLHPFRNYCASAIYSAHPDVQTIIKDDSTYECDCGDKQETRVEHMIPGDKTSICSSVIQSDVVDVKERRLLTLPYKCFTLFSPLSDVGRYDPCPNDQFTRTGSTITSVTLPFSTNVNAVIEHPQYSKFPKDGTVTIHKNMDVEL"
gene	6106..7272
	/locus_tag="DuhNV_F3_ORF7"
CDS	6106..7272
	/locus_tag="DuhNV_F3_ORF7"
	/codon_start=1
	/product="hypothetical protein"
	/translation="MSIIWVLGICVIIIFICLIVLTIFVFKYMKPDDVEQSKDNELVIVQYTTSTTRGLDSMMGIYYSLNNIPIDIYSFNNLSIKEYTGGPNEILFHNTNRALQKTPFISNMNDPITNYSLEHDVYAGSYHAVISGSADAIFVNKSMHENKQKYLEWYSNTSTLIKDRTIEKCILVEASVVRGRIIICPFIYDFKNAAIFNYTCDKGVSVINSDVINSLIGAMNFIRIYIEKYSIKKYIILGDARLASIVWSKIINKIFPDQYLSPTWADKFVTCNDSEGCYTPDFMLISKTFAPYGVKFDTAELKYITSTQRYLLKGTILTKASIPLANNNSKLIYNTQILPRTLSNPASVLEPQSFDISKLDFKPVGEYVANTTSTTYQTLGDVLKTISK"
gene	complement (7226..7621)
	/locus_tag="DuhNV_F3_ORF8"
CDS	complement (7226..7621)
	/locus_tag="DuhNV_F3_ORF8"
	/codon_start=1
	/product="OrNV_orfC1-like"
	/translation="MYCISSSSISTFIFSGVRNSSGLNLDFKYVIPTFVAYFVNIKGIFLNANELLEFSNSLIWSILALSKFIFAKMEDFKHSSYNAAFRNAVEVFIFNIIAYITTYIIIKLNYYKYSSTFISKLFLKHLPMFDT"
gene	7344..8873
	/locus_tag="DuhNV_F3_ORF9"
CDS	7344..8873
	/locus_tag="DuhNV_F3_ORF9"
	/codon_start=1
	/product="OrNV_gp018-like"
	/translation="MNTSTAFLKAALYEECLKSSILAKINLDNASIDQMRELLNSNNSLALRKIPLILTKYATKVGITYLKSKFKPLEFLTPENINVDIEDDEMQYMLTNQKSIKPNLIFIASKNILMGLMGTSIENFKNTLIQNGNESLFTNNTTQSEPMRKIDLAEPPPVSDEPWPITQQNPKDYTTLFDNLTEPAINKTISQKSESNHSSLNVHKRSRDEYENDEDFDQNISISRPNSRASSYISNKSYRTNNSQRSYHTNRSYRSRQSSISIASTHKSKHSTISNRHVITNKPITNIPVMSHSPSSPILSTPSQQIHSKNYNILDNFTDTTNILPVQNITTSEPSIVHNNANKNIIIQENIRLNNIPYDIYNEDDGLNESKPLNNTYVNDDNESIIIDDDEYEDDEDNNEDSYDVVVLDTHKKLDVLDVSTIKKNTKSFEELIPESSVHLLSNNNIIKDTNNINTPIVIHDDDNNSNVVNTNTSSKTRKKNMKQKSKVLDDPPVEEDQHNDNFTLDDDE"
gene	8948..9217
	/locus_tag="DuhNV_F3_ORF10"
CDS	8948..9217
	/locus_tag="DuhNV_F3_ORF10"
	/codon_start=1
	/product="Ac46-like"
	/translation="MTRITNNLNVPSFVICTEECNDIILYLISLDLHVNFLKYLRTIPDDPRYIEIKSLEVIIHDGPYRSIEYTVRSGRGYRLPSIKNYKYCK"
gene	9126..10100
	/locus_tag="DuhNV_F3_ORF11"
CDS	9126..10100
	/locus_tag="DuhNV_F3_ORF11"
	/codon_start=1
	/product="p47-like"
	/translation="MMGHTDLLNTQFDLVEDIDCLASKIINIVNDKTVILAARAIAQYMLLCEAIPLDEALELYDTDEAVNLTWDLIKCQSDFMGPTPRAIGIDLVSEFSASKIQSSLDVKHVKKNNVETVQIDRIRPHIKLDIAHFHRNSLWVRYYSSKPIDFENRPVLLVAKNIYEVYCPRNSNLYETSYILNTIDSVNGDIIFCSELPLFLHNSILFMSNYLKFMWCYALNRDIFDPITYADIRLMSLIITYGLLFLNSNNLSNMPNWTHGPLIMCTGERPKVALAKFNTNEEFITEGSRATQALNQSSDMGTYSNFIENLVRVNIKESFMSRIL"
gene	complement (10287..11585)
	/locus_tag="DuhNV_F3_ORF12"
CDS	complement (10287..11585)
	/locus_tag="DuhNV_F3_ORF12"
	/codon_start=1
	/product="EXL15_gp12-like"
	/translation="MEFGDVFGLKRRKSNKGSTNASNNNAMPKTTSTTTSIEHQVNGDMMAILNNLLKKDHKRKKKERKQQYKRDILYQSYSPPSNLPYYPHSSPSLHSQISYSQPMSYPPSPTTHYLPQPYTSNYTQSYNSTYNPYSIPSHSSADSTKESNTSHDLESISDVDDNSFDNLKCSPEINSNPQNKSKFNYSPSHIPSASTLTHSTIDSPRPTSKSNTITSTSVTPSSKSSDKNDIQSCEKEQNDNNDIYDIEIDLANIEQDCMNSTMTSNNDDNVVMNCEQDVTINIEKEYTVESPDDTYNTNNEYAQNNKKYYENSTTQLYPYNRTYTLPEVSRYLPNPITKHINTADRAIKVLEKHINHTMKNQHRTSSKYRISVAMKKALKVAKYPILGAVGSFSGYMMLNTYMLPISSILSAAPIATSMLYSTIQSLLQIIPL"
gene	11590..12315
	/locus_tag="DuhNV_F3_ORF13"
CDS	11590..12315
	/locus_tag="DuhNV_F3_ORF13"
	/codon_start=1
	/product="OrNV_gp022-like"
	/translation="MLAITNITEFINSIHDFIEETYDIEPRDFETNLIVGNTSLAWNIKSANIEYFQCSNFNKYLHIHNNYDPDETIICCNEVDIIALKYLHSSIFDRQKSSIILSMHQWLPAATFQHVSLTIPQSISTILSYFEPSYLFYIFTNNVILLSKPLIYIYYHSNIVIYDNYILQDKDNTIMVRSRSRSRSRSPSVTRRRSGSTAKTRRRRRSRSRSASPARSSRGYASRSARRMSPRRRSRSRSLSR"
gene	complement (12394..13131)
	/locus_tag="DuhNV_F3_ORF14"
CDS	complement (12394..13131)
	/locus_tag="DuhNV_F3_ORF14"
	/codon_start=1
	/product="OrNV_gp023-like"
	/translation="MSWLERFYTLKKTTPNTQPPLPDQLESVYLSGSKYIKNDILATLKLDYPWVDISNVTFSQLYSTYESDIEKVKNHLLYNRQDNKIYKYCNADIIILEIVERYQNYPMSTDTLDMIFNECCNKLTESTTSKIISIIDVRFEYFEKYNTCMNQLLLHSMASLALLYKQHLFPFITFVLISDKTAYSYEPTQNILNNNEYTKLVNHIQNKMLAVQYNYSISKYFDKKYILNLIILNHISSNKVECELY"
gene	complement (13160..13750)
	/locus_tag="DuhNV_F3_ORF15"
CDS	complement (13160..13750)
	/locus_tag="DuhNV_F3_ORF15"
	/codon_start=1
	/product="OrNV_gp024-like"
	/translation="MALASSKNDVLYKQEFENYIIEFCRICSTECTLFKLVPILSLLKTSELLSYLAVDPHNEAAIYCVRNYLSERRHLNQDFLNKYLAIVDVKISIAPTNASFINQSYVAKVITSKLKPTTKLTNLTMRSRLDELRHDAKSAIVYTKAKRISPHVIKVKMTEEIMPACINAIADLEQVICEGNRANGRDMNKYIASVMK"
gene	13752..15404
	/locus_tag="DuhNV_F3_ORF16"
CDS	13752..15404
	/locus_tag="DuhNV_F3_ORF16"
	/codon_start=1
	/product="OrNV_gp025-like"
	/translation="MFVNRNTIATNVELNRQNIIEEIILYGKTPTTLLEKKAAAIAGHKLINPIQHAKILNALEYIMTLIDNDNDLENLNTITHIRQYLQNVTVEKGTIVKIPKKLPILTMYPKPISNYPHVLETSFVNPVNIGEFEFMCFNNKTRYRYLTNTSFANYLYQNILYSLNARNKDELEGNQAWQAKLALLLKQTDLNDYIATMVFYNDTVCYKGLEYDCSFVPKYDVLNLIQLDYEHTNTNDINLISYYNTFNEMTVNRVPLEKISIFLTFPFKNGYYIMPSGIVKRLTLKNVSITTSSELMISEICNVYDLESSVEHAARLMNVDQAIYFAVYAKSLNEQAVALLVLRRLVGNSITIDKNIINIAPELTILSWISLSCSSNIISLPVLVKTSTSANYVNLIKHITQMCQSKLGSVLICSSYTLPEINISEVFSQLQTDAERYVLFNMILQEYPIQMYYSARNRLRPIFGKSSSDLLENYTMSSRIYIDSTPLERLDSFSEPLLLPTDVLNNFDVCSPYSCPEMYEFSNVQLQELVNTGDVRLHPSQYASLITLSI"
gene	15487..18063
	/locus_tag="DuhNV_F3_ORF17"
CDS	15487..18063
	/locus_tag="DuhNV_F3_ORF17"
	/codon_start=1
	/product="B2K52_gp057-like"
	/translation="MEQNTQRNHAKLIHILQSSIKNLPQLIGDTNIEHVIDGLNKTLQQILQMSEQEYDTYWKTVRNLNLEIDYIKRVYAQSSKRLQYIDSLQSQYNQCVKSLENTKEMLQMRNSEFEYLQRTTSNISPKEQELQNEITKLKNEIILQQTTANNLQKEIVSLKQRAAIATVELDKAKNEIFKYDKNRNILPRYIQMMLDSVNLGSGMAIDVDNIYPRVEKFIEYIKQTNNVLKRAEEEVAKIKEENKSLKDRSAEYYQNNIEAMKSNAHLQNVLENYISRYVNIQRTLQPLLRLYNIPHNAIIYQVLDSIINTPLDKIDTSTFKDPNQSIMQEQPIDYDWTQQHDSSIFDYASIPDFTDFDNILHNNQEPKKLEVNMYNNDMTQYYPQTKPNEIGYELSIPDPMHSIVTTEVLPSQINQQQYTTQQMYLPPISSIQYQQPPPQQQQPPQSQPVQLPALEQTNQNLQQQIPQQQSSEQSVPEVSSQQPIQQQQLSQNDAPLTPQYEQDDNVRDVELDNYIRTPGLYDRYSTEIPQYENITPIQTPQSTYINESIVTNLPNSVDDQQQQQQQIENETPNNPLAQQQIPQQQSLIQPYNDQQQQNRTTTDTKQQKRKSISNIDETKTKKRVNSFNDTDTNIQPKTSKVVRSISSDNINRQHVGIGRKNLALIQQTVDSTPIRRPSKIKQKDVPEAWVDTTRRTKKTTRPLKSNDSKNRDRSRSRSRSRIRSAPASSKASSVSSKTTKQSPKSTSSPLSSSSTVSPNTQNEQSLLSHIYKDLSPIHGDDTYLDINDVQKELTRSNKGTKNKQKKKERFDKSRDVDDVQYTTELENTAEGDENLSKMLISPRTNNRTPSSKNIKSKK"
gene	complement (18271..19539)
	/locus_tag="DuhNV_F3_ORF18"
CDS	complement (18271..19539)
	/locus_tag="DuhNV_F3_ORF18"
	/codon_start=1
	/product="OrNV_gp027-like"
	/translation="MTKYRHHDTQTSSSSNNNHNEDRIDNIKKNDVIDDDDDDDDDDGIEIVIDRTSITPVSPRLIHKNSTTTSKETTTSNDHHSDLQKLKQIIVATDYYNQYAGDIALQSELNKLVSMSVNPKTSQTITVKYQNKILLIPINVEISSRLASLFWTYPKSYKPSILPCLYEFNTNINDCIQLGLWRRAYPDDITIDDTIAIFAVKYKKNIIEMDNGNNVSSKIHNEDITFKKCSSGIYQYCDFAVLIIKNGNIVDYAIHGYVSNINECIKINNPKKIYYNAVPGDALDIFMNYPHQPFFIATNDKLRPIQIHRLHDNFNTLVFCERNDIFCALCAALKDLRGFILQIPNQQLVDESGYQMKLYHSVSKCQQHTYKPHDRRRRRWLGKNQYNQPTHNAEIRQLRFVKKRSNRITNRISKRSPMFYRR"
gene	19988..20881
	/locus_tag="DuhNV_F3_ORF19"
CDS	19988..20881
	/locus_tag="DuhNV_F3_ORF19"
	/codon_start=1
	/product="OrNV_gp028-like"
	/translation="MDPDMLFAEHSIYPHLVVEKRKPTITIFSESALKKNFDSKFMKDNNNPLTKVRHEDYTIVNLPDSIPFIPRDSIYKHILLIRDIDPDFRFVRISAETNETIKGLTITSDAKIASDPPKKLTQPQTIFTDTYSFDSTLYKPNVVSVSSPSLTTTSPSSSQSTNQLISLNENIPCINDPRYTRVDIQRIRSTGTMQTLINTIADFLKINPDVPRLQDDPYRLDEMLLRKYNMNQQLINRIYDRGEASNNCKNKEVVTITMCMLLTDLSIGRDLDDNTLQSIMTFVNKAATDVIKDFPSV"
gene	complement (20976..21674)
	/locus_tag="DuhNV_F3_ORF20"
CDS	complement (20976..21674)
	/locus_tag="DuhNV_F3_ORF20"
	/codon_start=1
	/product="OrNV_gp029-like"
	/translation="MIITIDTNIPKLTKYISKKLYYSSRQWCIRLDVCNNSLVHKSLSSSSNSTITNTTIPSVLSSSSSSSSSSSSSSSDEEDKYDILYNTPISMSSDITKMNFPEQNRLSFVYLSYNHPSKEERLRICKNIRNLPNTIILSDISYIENEYYIPHSTCTLMELAEIIAGIISLHIVRGKIVTEKELLDDLLDKPSSKDDKVIRTPPILNKFDVLKIINIKNELLSRRRNDCMTCQI"
gene	21751..23265
	/locus_tag="DuhNV_F3_ORF21"
CDS	21751..23265
	/locus_tag="DuhNV_F3_ORF21"
	/codon_start=1
	/product="vif-1-like"
	/translation="MISQKNAALLLELGKHSTFDASKLSPTTIRSLISHINTLKRNGILISETSLTINTAAMLNRLRDTKNQPLSDQYKRQIGMSIKRIYPHADISLKQFDRNRKRTASTRLSSDEFVESIRKIRDHTANILYSISTTHTILDISLYDTCIAILLTISTSLRIEEIRQLKLNHIEHIKANDPIGIKSKASNTVRVVAPNDLLLTTFNTIEKHRPYVYEALQQKRHDYNTILQKDRFDKNYIILTSVDYMRKKLHEIAASLRIRFTVLGFNVFRKFTTSILVEGGGHFVAQTMNNHSSLNTTLDHYNVNTSQSIQKGYDALAGQKLIDVFNSLLTQNKTTLSSEPPSSSLTRNEDIPKQFESVHSTIQHQQEYKSPFLQKQQSSSSEYNNSSNEDNNDVLNLSLSNRNQSIQPSTPTSPTFSIPPSPAYSIQSQNIPQNIQQQTQLSPPSSPQQHNFDSSVFMTPAYSIDSPQPDLSISTQPPFKKRRSKRAYTELYSIPENMQDDVYI"
gene	complement (23331..24176)
	/locus_tag="DuhNV_F3_ORF22"
CDS	complement (23331..24176)
	/locus_tag="DuhNV_F3_ORF22"
	/codon_start=1
	/product="19k-like"
	/translation="MHLYQLFLITIIVLVCICCLYYIYVFHKKANIDMIINKSVQDSQFSPTMFHIYDKSTKNICNRLIIVKPFDWYIWACRGELFILNPEGGIRCSADTTPAVQVYSDHFVETCLKLHFTSILDLYCNGKSPTVIPYEITTSTFTILSALNILLKDWITFDVDTTKNPTLNASNTPVIPLYKDDDSQMCKPRRHHAISDLVHLINAKVIEASSADLQRIFNKHTSKLYGYFKSGLTTNEFIDKKHTDYITHNQHMPYYKSPRLIRSITIEPYQSDTEENNDDGK"
gene	24250..28422
	/locus_tag="DuhNV_F3_ORF23"
CDS	24250..28422
	/locus_tag="DuhNV_F3_ORF23"
	/codon_start=1
	/product="dnahel-like"
	/translation="MTSFNNSNISNASSRFQSFNENNYNNHNYLSNNRAISSDVNSENVGVLNNNNNNMTSSGDSGYSGYSGGVNNIESHDYTRGSNGNISLSEDGSTPTNITPTLSYIQRASTETNKTIQTTTIYPKAQYMSWLENGNPAAVVPLHPQQRQMSHQIKSNQPQFGLANDDCKETYRLEMEFLQKYKLEPYCYSTNTTSPVIVSRVMQSRYIWPKQTTSLTDYNTSLTIDALSVFEENGHTLGIDYTLTYCRFFALDIDCLCRKNVTVEHVSEHTIGTIQNAILDIFSNILNIENCKLSVWKNKCGFHIYSNVPVSLPTHLYLKKVIESKFSCANVVIEVPSIMPLPYSAKARGQAYKPLTNDVGINNMELIIKDVASRATYIELFQYQPIYLEGGRTVAKLNTMKGELYLVKLRNYINKLGIPTLHHVTSITLYPEYLYMEHYKDYIVSIVHIYNSQCTNISNVDLQLFNDEERFSIRSFMSEFNTLFQDRSADCTSCELFIKLSAIEYGALHIQHFTAALYKSLNIADFNRFRLLLTQIYKSIINEYPSVEQFIKLINVATYNSYLESSSQIINHLHFLITNNVEPIQGFNEQINAIMCSITSEASSDVIKMSITQKLHGKDTKHQGVAILEKLIMDFLKVFVELRVVYFDSASGMYYVLQNDHGSYYISYDKKFNDTTLPIALRDWIGISPTAISSLKRIIEHSTTIYSPGMINFCTSEFMFSTPLGVFNSATGLYVSRTRFLQFNKFRSSSIWPEGIPYRMYYGQNDDIIENGKIVDRFVDILKNRTLELYTHAVLAPAFIQLRNILAIEEYMIEKFFSILEHHNNFECMYFLIEYFQFDPAHIYLLIYICQESGGFNTLMNYKRLCNRFFTSDTVSPLAWCSKFNHILSTVQYDVRTDNMSYMDQLLTLNGDHVKDIDKPTILFHVLILACIIKCEAYAPFVSAFNITLPNTITPHPAYTSFDYSTSLVSMKNNMLRARNLVYGTNLSTFELILAEECLSIAMTTNFIPETINNLLTVIGSTFLTVNVTKKFVLFQGAGNVGKSYLCNKLEKIMAPKVGKFLNLTKVLERTLLGDYSMIIINEAQHLIAAEMKSLTGNDSESTKKFHTQQYELQHIQPLLFGATNVHVSFKGYEDVDRTTVLRLYAILLTGQQCSPTTPQASFFSMMINSTYFLGTIDGNIEKLAPALKWLAFSIYMKYRDINYHPQLDITCESCREYQNTVYYNNSRLYKFLVRAGIIDAPGFFISTQRLFDIVYKNIDKTDKYISSLGEFKARFEQQYNISFNKDSVIHDFQQAGLVQHIQYNMAVIPEENSTITNEDIANHLKIYTIPEDKENAKLYFQRTQEKRYCYESKVYKNIAFQNIGTSYEGNSVPNTFLDIDNSSLVMNTI"
gene	complement (28985..29275)
	/locus_tag="DuhNV_F3_ORF24"
CDS	complement (28985..29275)
	/locus_tag="DuhNV_F3_ORF24"
	/codon_start=1
	/product="hypothetical protein"
	/translation="MTTTITLNELFELTLSMPSTHSLLTQFNVNIEKYKQLLTKSQYGHTPISNYLEYLHIVPLFIEAIKPLMSYTDFQQLLSYKDVINKLVLDTFQMIV"
gene	complement (29342..29815)
	/locus_tag="DuhNV_F3_ORF25"
CDS	complement (29342..29815)
	/locus_tag="DuhNV_F3_ORF25"
	/codon_start=1
	/product="hypothetical protein"
	/translation="MSAKIIYKDGVLSASHTFDINDTQDEVKSSEETGQSQSTNSQQSSEHPSEQNSTEKNIYIDLSQMGAIFQQLTLKSFTFSFATILRYFTFVLTVLVTMLCLFPSTFLIMILVIILVMLCVVRIVLARSNNSKITTLPINREKFEELRKKLQEKLHKL"
gene	complement (29935..31662)
	/locus_tag="DuhNV_F3_ORF26"
CDS	complement (29935..31662)
	/locus_tag="DuhNV_F3_ORF26"
	/codon_start=1
	/product="61k-like"
	/translation="MSELGCLLSNLHGKLSSMDTHNYNFGVYISRDSLYPGFNISKNGTISNANQRMGSSEVSPTLIIEPILNKPEDFIYLATLPKYASIEKTQDEQSLIMSTVPNSIVDMEFQKRKILLRDRYGALTPYANSTILYSTPSVAHSLSKSNNNNLSKNVSEQSSIITNDENRIFNKTTSVNQSFNNESYDVGNNQQQTYNTSNNQRFTTNNHINSIQSRGMMDYSNNNQNIARRESIREGDIENYTPSSLPPPLQPIIAHGSSISSVEPSFIPPPPPPLPPTLLFNNSNDNGMSIQNKSNASDLNAITIQNESDDSDENSISVQNNKTISNENYNIPTTSTAFNINQVDRNHLLDSNTSQMVVEVEIHELNNSINDNEPTLPYQQNQALSQISTSTAPIPPPPPPPPPLPPQQLNEVYQNNSEQSISNKSLKNTNASTTTNPPPFHESASSLMSELTQRVSSIHDGTTPLKRKSPTPTNKLETLSPRDNIQYAIKNKQYTLRKVTPEMMVKKPLPPPELNLTQKMTQQLHSQLNSRRIYLEESDSGDDNMYETNNGASRSKRTRRKRRDDEIQEEEWLDD"
gene	complement (32155..32754)
	/locus_tag="DuhNV_F3_ORF27"
CDS	complement (32155..32754)
	/locus_tag="DuhNV_F3_ORF27"
	/codon_start=1
	/product="OrNV_gp039-like"
	/translation="MEIVDTNKTWACHLHNSSSCQMKKVLESENKYRFYHIIPIKNISVVAQSLNTNHIPDEYWEDFEYISYVTPIAYASCIYEFKVFSLVIKLFQNLDEKRLRYNSYNTASDFVRKHIVTDGVDNIVLCNKHLLKSISLKSKISPTYYTRDCWIKSIIKALFPKIDATKNGIPTNTPLWAITLYSTTKVVSSKTNREKLTVL"
gene	32710..33210
	/locus_tag="DuhNV_F3_ORF28"
CDS	32710..33210
	/locus_tag="DuhNV_F3_ORF28"
	/codon_start=1
	/product="OrNV_gp040-like"
	/translation="MKMASPGLISIDDFHICALIETKQTSAYPLPQSRFPLLFTHLTESLKFATINTTTTLDDINKNNNTITTNNVTSIVPHIKKYIEADKFTMWEVCMCTDRIVDLSKYTIWSNNQTLVNNIVNLICMYKVVYFINISVDYFDLFTRINNECSKKFGKLRIATSHTGML"
gene	33149..33481
	/locus_tag="DuhNV_F3_ORF29"
CDS	33149..33481
	/locus_tag="DuhNV_F3_ORF29"
	/codon_start=1
	/product="OrNV_gp041-like"
	/translation="MNAPRNLVNSALQHLTPECSNLGSSIKWSATVVLVLIIIAVLLLTVSIIYNYVKKTEDSDQDKQSKNEEYKRKVVGILTITSTVLVFITSFASIWQLSSVSKATKQCLSS"
gene	33466..34719
	/locus_tag="DuhNV_F3_ORF30"
CDS	33466..34719
	/locus_tag="DuhNV_F3_ORF30"
	/codon_start=1
	/product="lef-4-like"
	/translation="MSIELNTKPEWETTITIQSNKNIYNTFRNNVNYNIDIIILFADGVRMSERTIQRKTTTSCRNLLYFYNESWIPMKRTIAKEETVAIPQPMIIEKTIIRIITYYDDNIRISHNREICNTGEKYTIKYEIEYPENTNYEEIVKLERKLMSYYLNDHQYIPRLTMTRLDMFSCVMSKVQMWHCFDSQQDYIWAYKWNGVKAKMLITDKMDNDSYITYIWSDASTITNKLCKGSNLKHLINLCCAVEIMDNCIVIIEAIGTFVDNEIYTTEPMNNATFLKYLNKHISSPIYIDNKEVRIQEFYRPPLPNSYDERFDGFIIIQNDLIIKWKIPTVDVKCIDTFTYKVGTNTITLNFKGEIGKIYEITYLNEILRQRNDRLAASSEQEYQIFLESSQLLINAKNNTCNTNLTPFVNKFDSRFK"
gene	35005..35598
	/locus_tag="DuhNV_F3_ORF31"
CDS	35005..35598
	/locus_tag="DuhNV_F3_ORF31"
	/codon_start=1
	/product="OrNV_gp044-like"
	/translation="MDIYFDESIFMCAETFTDYDFDKVNVFNRADEFLALQHNFTVNYACNESNTDVVNNKKIININPQSLCMGINIYTMDEYNKRIKKLTPFHQIEIYDGESFTELTIAPYTPNIIYTVNPALTALESAIMIKYYGINNQNVQITKYLYAVIKKYFDTHRSWFKYSAFGIIQNENHELSYNGKLFNTPILTFSSPDISNS"
gene	complement (35675..36886)
	/locus_tag="DuhNV_F3_ORF32"
CDS	complement (35675..36886)
	/locus_tag="DuhNV_F3_ORF32"
	/codon_start=1
	/product="OrNV_gp045-like"
	/translation="MSALLPIDAVELNICAEYGYISRKFSKVPHVYTSTSYSSSLFLVYTQLRSIDNRKKEYRNHFTLYTDDTTVVIARTETTFEHADNDAIILYDIITPSPDVKQRYRSKYKNWDVSFDKISYNSSYPNLVGFYLVCSGEWWFYDNGIILNGLTSYKENQMCLSKFIYYELHVDFKITLASKDALLNMPPSIEVILQKSNEQRKQQQKKEANDQNQSLQQQSQQSNINNPHTSTTNQNIHSNRPILNEIHNMMQNSQRDNMTYPSNNNNTYANSLPNLDTFRISNSTLPTQQQPNASNTHADVSSSLPNIEQHQNQTPTSGNSANLPSTIIDLHSKSQVLNFSSLSASLIPHLNSAVRPLIRNNDNRIIPEIKNKSVIPSLFWFDTRAEELSTGSIQYFLPIDFTC"
gene	complement (37008..38783)
	/locus_tag="DuhNV_F3_ORF33"
CDS	complement (37008..38783)
	/locus_tag="DuhNV_F3_ORF33"
	/codon_start=1
	/product="OrNV_gp046-like"
	/translation="MGTVKKIFSEDTKSKIYSVYQDVNAIIKKNAAIDLFGKKITYDDIVERVKNQPFLEMCQKNCMLEFKSIDMAAIKDACTNITTVEKSRESVVIEMCRAKVFPEVTFKHSMMANIQGTPTRVAPRFIIDLSKQNIKPYHGVRINTGYILNIRSKAMGKTISDGKIVNTTMGTQIDCVIIPQIVSNHKNVLQALYARDAEDTGYLTLNFTTIGDVDFSKPLQVVLHAYSVVRALHEISIVNSENGNTPLFKPKDNRAGRWVKNPKTKFLADKFRYADGGVYLKTFNHTRTPIQMYEKQEIFIQNATVLFSSRKREWCNPNLLTMSGIYNKSGKSSEGMIVKGSKIEHNPHCLTFLKRKIGVYSVDGKLSLDMKIFNGSFHNYIHYEEANKKLRQVCLALSSLSTGAQICKSIPKVRQDITDGDFDQLLKIYDYNRTINIDDPKLVLKLKDDDKKIFDERPSNVNCYSVNLYKGLKCLAYLFCSDLFTEEELKILSLTCTKRKEKTKNGDNGESVEDENVDNVVVTPSSPVIEVSTTTTTTSEGIEPITPPQNNTNEVKSDVGSVKRRIFSEDDDNNAENSINRESVVKKLKSS"
gene	complement (39050..39931)
	/locus_tag="DuhNV_F3_ORF34"
CDS	complement (39050..39931)
	/locus_tag="DuhNV_F3_ORF34"
	/codon_start=1
	/product="OrNV_gp047-like"
	/translation="MWIYPLLATLLSIIIIILLIYIIIKPTPIKYILANLYPDTEYTVYKNDSITTTSTYTLYSKGNINRTKVIVVFVGGAGLYSKMSNVYGLTNTLFDKIGDDYDILTFTYPVRFSATIHQSMLAINLILKRFVHYTTCHVIGISFGALLAAAFYQKEIDKKKADQMKLPQIGMRFTSYTTISGMLECSFNVDILTYLFKFYIMRDTPCLKYYSSYGMTIPKMIISANTDFLVAQSVKFIQTEKCTSKIYQSKTLPHAFIQLIHLDESKDAINKIIEFIKSIDTPLKTLPYHIATI"
gene	40335..41807
	/locus_tag="DuhNV_F3_ORF35"
CDS	40335..41807
	/locus_tag="DuhNV_F3_ORF35"
	/codon_start=1
	/product="hypothetical protein"
	/translation="MNASTSLLDQNKLNLCSESFSVIIGGNGSGKTTFVKNKRFNVGFGLNENSIQNAGYFHENDVQIHQNYILSPKVLVQYYLVCINFTLNIISTAVSNFITDWLHWTGSKRVYQFSDGEKKYFKLIQWIVLNIHRDVLIFDEPFNSLDFNRESELIDFLWALCFNHKKAIVIITHNESIKLTELKTQTCVLDNYDIVEIIPNYCKRYNYPSQSVMYSAKPSVLKASWYFKLCYMFKIFMTYLINWFKLICVFIFITICILLIHKEWDIAMMHKNLTSTPLNIDDMSTNTHNTYDIYHIQDVLYVFVFLYFLRLLLMNCLLLHVNSIFIWEYTENLYPQALYILFLYILYTIIFLFELIVYIATACFNENSLNVELIYFALSSFIIGFIQTYQLCILKREYIQFLYTFMLFLSATMCTLIDVNTIWYSILGSVNILGLFSNVHFLKLIKGYEDFNVDIYMIIFLSSIVWFLILAIATFMNRSIRYALIQLRCL"
gene	41798..41998
	/locus_tag="DuhNV_F3_ORF36"
CDS	41798..41998
	/locus_tag="DuhNV_F3_ORF36"
	/codon_start=1
	/product="hypothetical protein"
	/translation="MFIVDRILHYYVYMFYLKKYIVLFIFYTILNLIPFICIITVINVIKLNLRILVRKKVVQIASIRNT"
gene	42878..43714
	/locus_tag="DuhNV_F3_ORF37"
CDS	42878..43714
	/locus_tag="DuhNV_F3_ORF37"
	/codon_start=1
	/product="hypothetical protein"
	/translation="MNTNIQQPIPQQQPQRFSTTATSFSTSVLTSKSAHSNILILGAVLLVFVVLIILIVIAIISYHDHKLVPNLFYIPESHITQLSSELAIESIPWPEQSNINLHELATTLSKYRTTISESDSDSDESHSPTTKKMSITAKATPKNTTTIAQTIPTPTSTIVNNTANIKPIQVETTDLPCIKRHKKGGRHVGKQSNEHNNATIDQQSQAQEENDYAEITDLPATVVELPKSSATTTTTTNTNSSSGGASSNNDTNTSSVAKTTTTTQNTTTKSNTLSKSTK"
gene	complement (43937..45715)
	/locus_tag="DuhNV_F3_ORF38"
CDS	complement (43937..45715)
	/locus_tag="DuhNV_F3_ORF38"
	/codon_start=1
	/product="OrNV_gp132-like"
	/translation="MSKLYASDILKFFFNFEPSKVKIWEMVRSYKPLDFAMFLYLLENISLHTKRQTIIVQPQYEKSILKIEEDLQKSHNDKILDCLLTPTIRLERSRYNECVRMWNDGDIGGDCKCHLYNQSSSSTLGCSTSIYDTSENGTEKDSNDIHISDILNLVRSSTHLTPLKLTHVIQYDENGKYILSRDLLCRIVIHNLATSNYKRLLHCIQTHLFSDNYQSNRNEFDKSTQSIVSKFMSFYTSLILNKNLDIRPNYFRNIILSQVTRIHSRDLFPDPNDVIVQPLYQGFHVIVYSSPTEMKCYNRFGELFHNVGSKLVTKDFCTFEAILLPTDSKNNIRSWRYWPYKTKWVMYVVDVFRFNQIVLIHHPFYERIKFIPQICNDDYLLQIPQNLTSAYAIEQKYINDKDIYNPCVGLVFRHKNQVISSQSFTNIYQKQGEYHRQRNYLCSSPEASTLSVEKRNDTVVYYFNILYTYDLLRDSVIELNPTLDVRKLHINFEMSDFKTVCIAYGHCSEYIYLCKYDRALHQFVHTAILRRTPFEISTFQYKPERIYVINNKIIPLGILYLRIYYDISKNIIGYEIKATDDRYKVSYSSSLF"
gene	complement (46327..48933)
	/locus_tag="DuhNV_F3_ORF39"
CDS	complement (46327..48933)
	/locus_tag="DuhNV_F3_ORF39"
	/codon_start=1
	/product="hypothetical protein"
	/translation="MESSPTIHIISSDEDSNLSIFDSNTTRTMNKNPYILSDDSNMDNNLNTSIIKSNNMYDKYNIEARIKYNLEEDSNDTYQSDAYQSEVDAYQSDAYQSEVAYQSDVEQSDVEQNDVNQSDGNQSDGDRYENSTTDDEDDVNQQHNHYQNTTDPDYQSDVDRNLYNNDTDEDDNNQNGNEGDVMDDNYDDDVSTLTAGSDHLLPPQETREYFKNLKRTLHLNIANPARPKNASELSSPDVIIPMQTSCRPKNNAIQRPQVISYALDERDEGIEWMERCNKLVPLTTTELYQNPPIRQTSSLDVHCNDADDSIASTSTSKPIPQPLSPIMRSEPLVNSVAEEITSIVFEDDVDTELANIQTISSANDEDYTETIYTDLTTVSHLKSDESLYYYKMTKNWFKIQDAAKNISHGIMKHIHEKYQLRPIFAKIRQYLMSNVESGSVPITDDEWMKHITITATPIDMMKKYEHIVQLNFDATTGIHSALPFRMYDIIKCDIHFTLLAKHIIDNVMYNHIIADDRYDLDMDKLPYLEPYVNAVSSKSYHIEPFRLFHFYEKHTFKRLYTFQEELFRTKNTMDSCGLKKVLLIYLPDNKECKGGHVRIGKWESEHYFEANRLNYIVMDFEQAFNFEPVLYGDRICASFFVYDTSCMQNISVDVKNYESNYVGHKTFIFMPQFPQVHFPNVLLVYPHYSAIEKLMRKSKNTYRRVYFDIENPQVVYDKINIPSYSQCRQSFTSAIEHATMYRVENIITLGNIRRMQATYKYGSPVSTYKHATIKYYSAILMNPHNGFTEHESDDSSTCNTRFSYTTQHYDTLYDSDDEDTGLCDLKRYADIEEDSVDPLDVDDPSSYPDFTHEDMNEDTPNVTSTTVE"
gene	complement (51321..51578)
	/locus_tag="DuhNV_F3_ORF40"
CDS	complement (51321..51578)
	/locus_tag="DuhNV_F3_ORF40"
	/codon_start=1
	/product="hypothetical protein"
	/translation="MYVYVYICVCVCVCVYIFVYISMCMHIFAHVYVKCIYSNLNHVISSFPSYCRLLKLILHNYKLENYTFNKFNTFIYVHILYYKYN"

ORIGIN      
        1 ctgcactaaa ctcatcaatg ctttttgtta tgcttaagtt tggtgaaatg tgaaactata
       61 attttattat ttatttaatt tagaaaaagt aattaaatat aatttaataa tttaaaaagg
      121 tttatataat gggaggatgt gtaggcttag aaattactaa ttttatacga cgctagcaaa
      181 cagtacaatg gtgcaaaaaa agtatgaaat gtatgctggt gcattatcag cctttgcagc
      241 aacaagtata tatcatccgt ttgatgttgt aaaaattgtt caaatacaca catcgttacc
      301 aattagacaa tgtattcgtc atatttataa agacactata ttgtcgacat cgacaaatgg
      361 atatgatatc cgatccagtg tattattaaa atttttcaaa tgtttgtatc gacatgatgg
      421 agatcgacat ggaaacaata taatactgat acatcgtata tacagatctt tacctataca
      481 ttcgacagca tatatggcat tttatggcat ttatttccca gttaatacga catgtaaaag
      541 aattttacac gaacagttta aatgtaatgt gtatgctgga tattgtttat ctgctatacc
      601 atcacaaata gtggcaatta caataacaac tcctctatgg gttttaaaat cacatcagac
      661 tgctcgaggt gtatcattgg ctatgtgcat aaaagatatt atgagcaaat caacgtatcg
      721 aggattttat agtggattaa tgtgtggata cattaatagt ttaaataata taataaattt
      781 tgcattatac gatacatgta aagatatttt tggagcaaat acatcaaaag attatttatt
      841 atgttcgata ttttcgaaaa ctacggcata tattttatca tatcctatat tgtttattcg
      901 tattaaacaa caattggacc acaaatcggc tttagatata attcgtttat ataaatcacc
      961 attgatgtta tatagaggat tatgtataac aatattacaa atggttccga aaacagcgac
     1021 aatgatggtg ttatatgaat atttccgaac gaaattttta gaagaataat attaatgtct
     1081 ggagtgagtc tatatcaaaa aaaaggttta aaattagaat tctgagatta ttatttatta
     1141 tgaaagatat taagtatgat tgatgtggtg ttaactaata atatattgag tggattattc
     1201 taaaaataac tttatatcta tgcagttagt ctgtatttat attagagtat aattaattta
     1261 ttatttaaaa aaatatacat agatcatata tttgagataa gtttttataa gtataggtta
     1321 tcagtattta tgaagtattt atatagtatt tataacttgt aaaatttttc tatttcaagt
     1381 ttgataaaag tactacagta ttttttttat attgatataa taaaactctt ttcaggttta
     1441 catttagata aatttttcta taatgaataa tgtactgata taatatatat gtaatgtcta
     1501 aagtgcttat acaataaaga atgtacgata tttagtgttt ttttaatatt atatgttttt
     1561 atagtttctt tagtaccgta tcacacaaat catagattgc cgaatgttta tccatcaaac
     1621 tattcaataa gacatgaatt aaatctgtaa atgtcgaatg tgccaccaaa tgtttttcat
     1681 gagattcttt taaatcacaa tgggattttt ttaattcatt tacatcatgt tttaaacgaa
     1741 atactctatc gtttaatttt tgtagacgag ttgcttcaat tttacgaata cacatattta
     1801 atttttgtac aactgatgtt agagctttat tttcactatt tgcaatcaaa tatgatatag
     1861 ccgaagcttc accaaatatt acatcgtcag aaatatgata tttaccaaag agaggatcgt
     1921 ttaattcttc aacagttttt gtccatattt ttggaactat ttttataatt tctttttctt
     1981 ttgtataacg aaacagttta atgattggca ataattcata ataaattaaa gtcgtatttg
     2041 tataaaatga ataaaataca atttgatgtt tatcatcaat gtctatagta tgtctatcta
     2101 atacgctatg tttgttgcgt attacgcctt tatgttcgga agattgaatt tctgatgcat
     2161 cagacatttt aaatggtggt ggtgtacttc tattactatt tgaatgtgca gaaaagaaac
     2221 aattgttgtg caaagttgaa caccaacgat tcatacactt tagtatgaat tacgaatgta
     2281 tatattatta tctatatatc actatggatt agatccacta tgaattagat ccactatgaa
     2341 ttagatatgt attcaaccaa tctttctttc ctatatatac atgtataaat aataaaatga
     2401 tgagagttga tttgatgtaa atttaagaaa aaaataaaga atatattatt atgataaatg
     2461 atataaattt gtatgtgatg ttagtgtgtg tatatatggt atgtgtgtat atatggtatg
     2521 aatcaatgtt tgattgtgtg tatagttatg tgtgtatgta tagtatgtta tgtgtatgta
     2581 tgtatgtatg tatatatgta tttgtttgtt ttatgactaa tttttttcaa atattgttaa
     2641 aaatattaca attattaaga catctaacac atttctatta gattattatt gataggttgg
     2701 aatgttcgag cttcatcttc aaagcttatg actcgaatac catctaaaac tagaggtgtt
     2761 gctacacaat ctattctatc ggtatatttt aacatgcttc gtttcccaac taatgtaaaa
     2821 taataagatc ctacagcttc attatatagc aatgatacat ttgcaggtaa gtatacttgt
     2881 gtatcatttt ttgtatttct caaatttgat ggttgagtat aataaaatag atatttatgt
     2941 aacggtggca atactctcag ataacccact tcttgagagc tatttctctt aacaagtgct
     3001 gttcctggat catcaaacca tgattttcta catatatccg tgctattcat catatttatt
     3061 cccaaataat atgcaatttt ttgtgctaat aattcgatat ttatcgaagg gaacgtatta
     3121 catatattta tacaaaatgt tcgaatttcg gtcattaaaa ttttattctg ttgatcgagg
     3181 aacagtggta tatttaaatt gtttgtagtt gaaacatatg taacaatttt cgaccacata
     3241 tcgttatcac cattttgata tgatgccgtt cgatatacta aaccgaaaaa ggcagcatga
     3301 ctattgcaaa tacaatgaga tacttgatct cgacacggac taactcctgc aaatatacaa
     3361 tctttagttt tatattgttg ctgttgttgc aacattaaac tattacaccc aagcatatct
     3421 caagatttgt tgttaactat attattgtgt taatataaaa taactatata aaggtatact
     3481 atattaattc tttatttagt attaatttgt tttgtctcta attacgatgg gtattaaaaa
     3541 aggtacatat acctttattt cacattttcg caatggtgta tataataaat atgcatcggc
     3601 atataatatt gtagttgatg gtgaatatat gagatacaaa ggtatgattg aagataattt
     3661 gggaaaacat aacgccgaag aagctattgc ggcatcatca tatgattatc ttcgaaatat
     3721 aatagatcaa attgaacgat taattggtcg atgtgctaaa cgtgtgttaa tttatatgga
     3781 tggtagtcga gtatttaata aagaaacgaa tcgaccagat tttaaatttg atgcaggatt
     3841 aatacggacc gtattcaaaa ctatatgtca agaacatgga tattttatat ctgaactaca
     3901 aaaaggtgaa tctgaattac atatgtacct acaacgtgat aaaactgctg aattgaatgt
     3961 gtttttaaca aatgatagcg atatgatttc gatatgttat ggacatcaag cgatacgaga
     4021 aaataaatta ccacttgttt atccaaatat tcaacaagat gaaaattgtc gtgtttccga
     4081 ttcaaatatg gtatatgatg cgaatgaaaa agtgttagat tcgtgtttat ggataaattc
     4141 tggtaaagag attagtgcta ttggttttga tgatatcgaa agccgtattc gttatacagt
     4201 agatgccttt agaacttttg tagctttttg cggtaccgat tttacaaatt atttattaac
     4261 cgatagtatg atatctggaa ttttaacagc tactgatgaa gatgttaaat ttatcaacag
     4321 tttaaccaac aataatagtc taggtgctgc atttttaatg ttgggtattc gagctggagg
     4381 aactttaaaa cgtgcagata aacaagctaa ggtgttcaat gctgatgata ttactttgtg
     4441 tacacatatg tataaagaat atattcgtac tggaattatg gatgatagag ttataccacg
     4501 accaaatatg agtttagtat gtagacatta tttatatgca atgaagaatc gagatgattg
     4561 ttttgttaaa aaagctttac aaagttggtc caagactacc acacttcaag atgctatcaa
     4621 gtgtttggaa gctaacttgg gttcttatga tgatgttata tatgattttg ataattttga
     4681 taatgatatc attgttaata aactgaaggc tattaaacgc aaatgtgatg tattagaata
     4741 agtaaagatg ttatttatat tatttaagca ccaaaaattt acattttata gttatatata
     4801 taaattttat caatagcgta tttatttttt gttatgtgtg taatgtttgt catgaaaaaa
     4861 ttaatatata tatatttcta aatatcgatg tgtgtttttt ataaataaaa attaaagttc
     4921 gacatccata tttttatgaa ttgtaactgt tccatctttg ggaaatttac tatattgtgg
     4981 atgttctatt actgcattta catttgtact aaacggtaga gtaactgatg taatagtact
     5041 tccagttcgt gtaaattgat catttggaca tggatcataa cgacctacat cacttaatgg
     5101 tgaaaataga gtaaagcatt tgtatggtaa agttaataat cgacgctctt ttacatcaac
     5161 tacatcagat tgtatcacag atgaacatat tgatgtttta tctccaggta tcatatgctc
     5221 aactctagtc tcttgtttgt caccacaatc acattcatat gtcgaatcat ctttgattat
     5281 agtttgaacg tctggatgag ctgaatatat tgctgatgca caataatttc gaaatggatg
     5341 taatctatta tgtggatgtt gaatgtattt gttcatttgt gaatcggtac cattaaattg
     5401 acatctaaat cgataactac catcaggtag aatttcatct gaatctaata tatctgtcga
     5461 tagtggatca aattttttat tgtatttata atcccataga aaattttgtg gatcttgaat
     5521 atctttatta ttacatgcga cgactgttgt acctagtggc cctccgacaa tttctggaaa
     5581 ttttgttcta catataacgg aattaattgt catcatagca taacttgttt tcatattaca
     5641 ttctggtcgg ggacctaata tacaattggc gcctggttgt aatatggctg attcgtatgt
     5701 atatgtttca tcttctgata cattaatcac tgatgcgtta gaattggcac acgtacgaat
     5761 gcaatcttgt gttgttccag ttacaccgat atatacggga cctttgctac aatcatttgc
     5821 tttatttata cctggattgg ttgtgattat atttaatgtt ggtatattat taattccaga
     5881 tccatttaaa agtgattcta ttttattatt agataatttt tttgccaatt cctcattttc
     5941 tttaggtata tttttatcga atctgtaaat taataacaaa tatattgtaa atataacaat
     6001 aatacataat aatacggtga atattagatt gatccaattc atttatagtc atattgcgat
     6061 caaattacta tttattctgg aaaatagtac tattatagta tcataatgtc tatcatatgg
     6121 gtattgggta tttgcgttat aataattttt atatgtctga ttgtattgac aatcttcgtt
     6181 tttaaatata tgaaacctga tgatgtagaa caatctaagg ataatgaatt ggttatagtt
     6241 caatatacta caagtactac tagaggtttg gatagtatga tgggtatata ttattcttta
     6301 aataatatac ctattgatat atattcattt aacaatctat caatcaaaga atatacaggt
     6361 ggtccaaatg aaattttatt tcataacacg aatagagctc tacaaaaaac accatttata
     6421 agtaatatga atgatccaat aacaaattat tcgttggagc atgatgttta tgccggatca
     6481 tatcatgctg tcatatcagg ttcagctgat gcgatatttg ttaataaaag tatgcatgaa
     6541 aacaaacaaa aatatctcga atggtattct aacacttcta cgttaataaa agatcgtacg
     6601 atagaaaaat gtattttagt agaggctagt gtggtgagag gtcgaattat aatttgtcca
     6661 ttcatatatg atttcaaaaa tgcagccata ttcaattata cttgtgataa aggtgtaagt
     6721 gttattaatt cagatgttat taacagtctt ataggagcta tgaattttat acgaatatat
     6781 attgaaaaat acagtatcaa aaaatatata attttaggtg atgctagact cgcatcaatt
     6841 gtatggagta aaatcattaa taagattttc ccagatcaat atctatcacc tacatgggct
     6901 gataaatttg ttacatgtaa cgattcagaa ggttgttata caccagattt tatgttaata
     6961 tcgaaaacat ttgctcccta cggtgtaaaa tttgatacag ctgaacttaa atacattaca
     7021 tcgacacagc gatatcttct aaaaggaaca attttgacaa aagcgtcgat tcctttagcg
     7081 aataacaact caaagttaat ttacaataca caaatactgc cgagaacatt atctaatcca
     7141 gcaagtgttt tagagccaca aagctttgat atttcaaaat tagattttaa gccagtaggc
     7201 gaatatgttg caaataccac ttcaactacg tatcaaacat tgggagatgt tttaaaaaca
     7261 atttcgaaat aaaggtggat gagtatttat agtagttcag ttttataatt atataagtag
     7321 taatatatgc tataatatta aatatgaaca cttcaaccgc atttctgaaa gctgcattat
     7381 atgaagaatg tttaaaatct tccattttag caaaaataaa tttagataat gcgagtatag
     7441 accagatgag agaattacta aattctaata attcattggc attaagaaaa atacctttaa
     7501 tattaacgaa atatgctaca aaagttggta taacatattt aaaatccaaa tttaaaccac
     7561 tcgaatttct tacacctgaa aatataaatg tcgatattga agatgatgaa atgcaataca
     7621 tgttaactaa tcaaaaatct ataaaaccga atttaatatt tatcgcttct aaaaatatat
     7681 tgatgggttt aatgggtaca tcgattgaaa attttaaaaa tactttaata caaaatggta
     7741 atgaatcatt atttactaac aatacgacac aatctgaacc tatgcgtaag attgatttag
     7801 ccgaacctcc accagtatca gatgaacctt ggccaataac acaacaaaat ccaaaagatt
     7861 atacgacgtt atttgacaat ttaactgaac ctgcgataaa taagactata tcacaaaaat
     7921 ctgaatcgaa tcattcgtca ttgaatgttc ataaacgttc tagagatgaa tatgaaaatg
     7981 atgaagattt tgatcaaaat atatcaatat ctcgacctaa ttcgagagct tcgtcatata
     8041 tatctaataa atcatataga acgaataatt cacaacgctc atatcatacc aatagatcgt
     8101 atagatctag gcaatcgtct atatctattg cttctacaca taaatctaaa cattcgacaa
     8161 tatctaatag acatgttata actaataaac caataacaaa tataccagtt atgtcacatt
     8221 caccatcatc acctatacta tcgacaccat cacaacaaat tcattctaaa aattacaata
     8281 ttttagataa tttcactgat actaccaata tattgcctgt acaaaatata acaacatcag
     8341 aaccatcgat agtacataac aatgctaata aaaatattat aattcaagaa aacatcaggc
     8401 ttaataatat accatatgat atatataatg aagatgatgg tttaaatgaa tcaaaaccac
     8461 ttaacaatac atatgtaaat gatgataatg aaagtattat aattgatgat gatgaatatg
     8521 aagatgacga ggataataat gaagattctt atgatgtagt tgtattggat acacataaaa
     8581 aattagatgt gcttgatgtt tcaactataa agaaaaatac gaaatcgttt gaagaattaa
     8641 ttccagaatc ctctgttcat cttttaagta ataataatat aataaaagac actaataata
     8701 ttaatacacc aattgtaata catgacgatg ataataattc gaatgttgtt aatactaata
     8761 catcatctaa aactcgtaag aagaatatga aacaaaagtc taaagtatta gacgatccac
     8821 ctgtcgaaga agatcagcat aatgataatt ttacattgga tgatgatgaa tagataacag
     8881 tatatttata tatataaaac cgtatcacac atcgtatagt tagttatgtt tcatacagta
     8941 tgttataatg acacgtatta ctaataattt aaatgtacct tcttttgtga tttgtactga
     9001 agaatgtaat gatatcatat tatatttaat aagtttagac ttacatgtta attttttgaa
     9061 atatttacgt accattccag acgatccaag atatatagaa attaaatctt tagaagttat
     9121 aatacatgat gggccataca gatctattga atacacagtt cgatctggta gaggatatcg
     9181 attgcctagc atcaaaaatt ataaatattg taaatgataa aactgtaata ttagcagcta
     9241 gagctattgc tcaatatatg ttattatgtg aagctatacc attggatgaa gcattggaat
     9301 tatacgatac tgatgaagct gttaatctaa catgggattt gattaaatgt caaagtgatt
     9361 ttatgggacc tacacctcgt gctataggta tagacttagt tagtgaattt tctgcatcta
     9421 aaattcaatc atctttagac gttaaacatg ttaaaaagaa taatgtagag actgtacaaa
     9481 ttgatagaat tcgaccacac atcaaattag acattgcaca ttttcataga aattcattat
     9541 gggtgcgata ttatagtagt aagcctatag attttgaaaa tcgtccagta ttgttagtag
     9601 ctaaaaatat atatgaagta tattgtccgc gtaatagtaa tttatatgag actagttata
     9661 tattaaatac gatagatagt gttaatggtg atataatttt ttgttcagaa ttacctttat
     9721 ttttacacaa ttcaatatta tttatgagta attatcttaa gtttatgtgg tgttatgctt
     9781 taaatcgtga tatttttgat cctataacat atgcagatat tcgtttaatg tctttaataa
     9841 taacatatgg gttattattt ttaaattcaa ataatttatc aaacatgcca aattggactc
     9901 atggtccatt aataatgtgt accggtgaac gacctaaagt agcgttagct aaatttaata
     9961 ccaatgagga atttattact gaaggtagtc gtgcaacaca agctttaaat caatcttccg
    10021 acatgggaac atattctaat tttattgaaa atttagttag agtaaatatt aaagagtcgt
    10081 ttatgtcgag aattttgtaa aacaaatact ttaaaaaaaa taaattgtga gatttttgtt
    10141 aatatttatt atataaatgt catgttttta atgtaatgta cttatttata taaattatat
    10201 aaatatatct ttatgtactt aaatagactt gttatttttt tcacaccatt tcataggtaa
    10261 cttttgttac atgtttacat cttgtattat aatggaatta tttgtaataa tgattgtatt
    10321 gtactataca acattgatgt tgctataggt gctgctgaaa gtatagatga tattggtaac
    10381 atatatgtat ttaacatcat atatccacta aaactaccaa cagcacctaa tatgggatat
    10441 tttgcaactt ttaatgcttt cttcatggct acagaaattc tatatttaga actggtacga
    10501 tgttggtttt tcatagtgtg atttatatgt ttttctaata ctttaattgc tctatcagca
    10561 gtattgatat gttttgtaat gggatttggt aaatatctag atacctctgg taatgtataa
    10621 gttctattat atggatatag ttgggttgtt gaattttcat aatatttttt attattttga
    10681 gcatattcgt tgttagtgtt atatgtatca tctggtgatt ctaccgtata ttctttttca
    10741 atgttaatag ttacatcttg ttcacagttc attacgacat tatcatcatt atttgatgtc
    10801 atagtactat tcatacaatc ctgttcgata ttagccagat caatttcaat gtcataaatg
    10861 tcattattat cattttgctc tttttcacat gattgtatat catttttgtc acttgatttt
    10921 gatgatggtg taaccgatgt cgatgttatt gtattggatt ttgatgtggg tcttggcgag
    10981 tctatagtcg aatgggttag tgttgatgcg gatggtatgt gagatggact ataattgaat
    11041 ttggatttat tttgtggatt tgagttaatt tctggtgaac attttaaatt atcaaaagaa
    11101 ttatcatcga catcgcttat actctctaga tcgtgtgatg tatttgactc tttcgtacta
    11161 tcggcacttg aatgtgatgg aatagaatac ggattatatg ttgaattata tgattgtgta
    11221 taatttgaag tgtagggttg cggtagataa tgtgttgttg gtgatggtgg atatgacatt
    11281 ggttgtgaat aagagatttg agaatgtaat gatggtgaag aatgtggata gtatggtaaa
    11341 tttgatggag gtgagtacga ttgatataaa atatctcgtt tatattgttg tttgcgttct
    11401 tttttctttc gtttatggtc tttttttaat aaattattta atattgccat catatcacca
    11461 ttaacttgat gttctataga agtagtagta gaagtagttt taggcattgc attgttattt
    11521 gatgcatttg tcgaaccttt gtttgattta cgtcgtttta aaccaaatac atcaccaaat
    11581 tccataatta tgttagcaat tactaatatt acagaattta taaattctat acatgatttt
    11641 attgaagaaa cttatgatat agaacctaga gattttgaaa cgaatctaat tgttggtaat
    11701 acatcactcg catggaacat taaatctgca aatatagaat attttcaatg ctcgaatttc
    11761 aacaagtatc tacatataca taataattat gatcctgatg aaactataat ttgttgtaat
    11821 gaagttgata ttattgcact aaaatatcta cacagttcaa tatttgatag acaaaaaagt
    11881 tcaattatat tatccatgca ccaatggtta ccagcagcaa ctttccaaca tgtttctcta
    11941 acaatccctc agtctatatc gacaatttta tcttattttg aaccgtcata tttattttat
    12001 attttcacaa ataacgtaat tttgttgtct aaacctttga tatatattta ttatcatagt
    12061 aatatagtaa tctacgacaa ttacatttta caagacaaag ataatacaat tatggtgaga
    12121 agtcgaagtc gcagccgttc tagatcaccc agtgtaacga gacgtcgttc tggttctaca
    12181 gccaaaactc gtaggcgtag acgtagtcgt agtcgcagcg ctagtcctgc tcgctctagt
    12241 agaggatatg catcccgttc agcgagacgt atgtcaccac gacgacgatc tcgttcaaga
    12301 tcactttcac gttaatttta cgaatatttt gatttagcta cagtacgccc gcattaggat
    12361 taaaaatgta aaggattcca catgaaacaa aaattaatat agttcacatt ctactttatt
    12421 tgacgaaatg tgattcaata ttattaaatt caatatatat tttttgtcga aatatttaga
    12481 tatcgaataa ttgtattgaa ctgccaacat tttattttga atatgattaa ctaatttcgt
    12541 atattcatta ttatttaaga tattttgagt aggttcatac gaatatgcag tcttatcact
    12601 aattaaaaca aatgttataa atggaaataa atgttgttta tataataaag ctaaagatgc
    12661 catactatgt aacaacaatt gattcataca tgtattatat ttttcaaaat attcaaatct
    12721 aacatcaatt atagaaatta tttttgatgt tgtactttcc gttaatttat tgcaacattc
    12781 attgaaaatc atgtctaatg tatcagtcga cattggataa ttttgatacc gttcgacaat
    12841 ttccaatata ataatatcag cattacaata tttataaatt ttattgtctt gtctattata
    12901 taatagatga tttttaactt tctcaatgtc agattcataa gttgaatata attgagagaa
    12961 tgtaacattg gaaatatcta cccaagggta gtcaagtttt aatgttgcca atatatcatt
    13021 ttttatatat ttcgatccac tcaaatagac agactccaat tgatcaggta acggtggttg
    13081 agtgttgggt gtagtctttt ttaacgtata aaatctctct aaccacgaca tgattgctaa
    13141 gtaaattaaa aaataaaaat cacttcataa ctgatgcgat atatttattc atatctctac
    13201 catttgctcg atttccctcg catatcactt gttctaaatc ggctatggca tttatacaag
    13261 ctggcattat ttcttcagtc attttcactt taataacatg tggtgagatt cgttttgctt
    13321 ttgtatacac tatagccgat ttagcatcgt ggcgtaattc atctaatcga ctgcgcatag
    13381 ttaaatttgt taattttgtt gtcggtttta atttacttgt aattacttta gcaacatacg
    13441 attgatttat aaatgatgca tttgttggag cgatcgaaat ttttacatct actatagcta
    13501 aatatttatt tagaaaatct tggtttaaat gtcgacgttc tgacaagtaa ttacgtacac
    13561 aatatatggc tgcttcgtta tgtggatcta cagcgaggta tgataatagt tctgatgttt
    13621 ttaacaacga taaaattggg acaagtttaa atagcgtaca ttctgttgaa catattcgac
    13681 aaaattcaat aatataattt tcaaattctt gtttatatag tacgtcattc ttcgaagacg
    13741 ctaaagccat tatgtttgtg aatcgtaata cgatcgcaac aaatgtcgaa ttaaatcggc
    13801 aaaatataat tgaagaaatt atattatatg gtaaaactcc cactacatta ctggagaaaa
    13861 aggctgctgc tattgctgga cataaattaa ttaacccaat tcaacatgca aaaattttaa
    13921 atgcactaga atacattatg actttaattg ataatgataa tgatttagaa aatctcaata
    13981 ctataacgca tattagacaa tatttacaaa atgttacagt agaaaaagga acaattgtta
    14041 aaataccaaa gaaattacca atattaacaa tgtatccaaa acctatttca aattatccac
    14101 atgtattaga aacatctttt gttaatccag taaatattgg cgaatttgaa tttatgtgtt
    14161 ttaataataa aactcgatat agatatttaa caaatactag ctttgcaaat tatctctatc
    14221 aaaacatttt gtacagttta aatgcacgta ataaagatga attggaaggg aatcaagctt
    14281 ggcaagctaa acttgcttta ttattaaaac agacagattt gaatgattat attgcaacta
    14341 tggtatttta caatgatacg gtatgttata aaggtttaga atatgattgt tctttcgtac
    14401 caaaatacga tgttttaaat ttaatacaac ttgattatga acataccaat acaaatgata
    14461 taaatttaat atcgtattat aatactttta acgaaatgac agtaaatcga gtgcctttag
    14521 aaaaaatttc gatatttctt acgtttcctt tcaaaaatgg atattatatt atgccgtcag
    14581 gaatagtaaa aaggttaact ttaaaaaatg ttagcattac aacgtcgagt gaattgatga
    14641 tatctgaaat atgtaatgta tatgatttag aatcatccgt cgaacatgcc gcaagattaa
    14701 tgaacgttga tcaagccatt tattttgcag tatatgctaa atctttaaat gaacaagcag
    14761 tagctttgtt agtattaagg aggttagtgg gtaattcaat aacgattgat aaaaatatta
    14821 taaatattgc accggaactt acgattctat catggatctc actgtcgtgt tcatccaata
    14881 taatatcttt accagtactg gtcaaaactt ctacgagtgc aaattatgta aacctcatta
    14941 agcatatcac acaaatgtgc caaagtaaac taggttcagt gttgatatgt tcttcatata
    15001 cattgccaga aattaatata agtgaagtgt tttcacaatt acagactgat gctgaaagat
    15061 atgttttgtt taatatgatt ttacaggaat atcccataca aatgtattat agtgcgcgca
    15121 atagactacg acctattttt ggaaaaagta gcagtgattt gttagaaaat tatacaatgt
    15181 cttcacgaat atatatcgat agtacaccat tggaaagatt agattcgttt tctgaaccac
    15241 ttttattacc gactgatgta ttaaataatt tcgatgtatg ttcaccatat tcatgtcctg
    15301 aaatgtatga attttctaat gtacaactac aagaattagt caatactggt gatgtgagat
    15361 tacatccaag tcaatatgct agtttaataa cattatcgat ataaatatta atatttttta
    15421 ttagaactgt caattttttg aatgaaaact taatatagtt ataaagaatg taataattta
    15481 aacacaatgg agcaaaatac acaacgaaat catgccaaat taatccacat tttacaaagt
    15541 tcaataaaaa atctaccaca attaatagga gataccaata ttgaacatgt tatagatgga
    15601 ttgaataaaa ctttacaaca aatacttcaa atgtctgaac aagaatatga tacatattgg
    15661 aaaacagttc gaaatttaaa tttagaaatt gattatatca aacgagtata tgctcaatct
    15721 tctaaacgtc ttcaatatat cgatagttta caaagtcaat ataatcaatg tgtcaaatct
    15781 ttagaaaata caaaagaaat gctacagatg cgtaattctg aatttgaata cttgcaacgt
    15841 acgacatcga atatatctcc taaagaacaa gaattgcaaa atgaaattac aaagttaaaa
    15901 aatgagatca tacttcaaca aacgactgct aataatttac aaaaagaaat tgtaagttta
    15961 aaacaacgtg cagcaattgc aacggttgaa ttggataaag ctaaaaatga aatatttaaa
    16021 tatgataaaa atcgaaatat attaccaaga tatatacaaa tgatgttgga tagtgtaaat
    16081 ttgggtagtg gtatggctat agatgtagat aatatttatc cacgagttga aaaatttata
    16141 gaatatataa aacaaacaaa taatgttttg aaacgagctg aggaagaagt agcaaaaatt
    16201 aaagaagaaa ataaatcatt gaaagatcgg agtgctgaat attatcaaaa taatattgaa
    16261 gcgatgaaaa gtaatgcaca tttacaaaat gttttagaaa attatatatc tcgatatgta
    16321 aatatacaac gtacattaca accattgtta cgtttataca atatcccaca taatgctata
    16381 atatatcaag ttttggatag tattattaat acaccattag acaaaatcga tacgtctact
    16441 tttaaagatc caaatcaatc tattatgcaa gaacaaccta tagattatga ttggacacaa
    16501 caacatgatt caagcatttt tgactatgca tctatacctg attttactga ctttgataat
    16561 atattacaca acaatcaaga accaaaaaaa ttggaagtta acatgtataa taatgatatg
    16621 actcaatatt atcctcaaac caaaccaaat gaaataggat atgaattgtc tattcccgac
    16681 ccaatgcatt ctatagtaac aacagaagta ttaccatctc aaataaatca acaacaatat
    16741 acaacacaac aaatgtatct tccacctatt tcgtctatac aatatcaaca accaccacca
    16801 caacaacaac aacctccaca atcacaacca gttcaattac ctgctttaga acaaacaaat
    16861 caaaatttac aacaacaaat accacaacag caatcgtctg aacaatcagt acctgaagtt
    16921 tcttctcaac aaccaataca acaacagcaa ttaagtcaaa atgatgcacc tttaacacca
    16981 caatacgaac aagatgataa tgtgagagat gttgaacttg ataattatat tcgtactcct
    17041 ggtttatatg ataggtattc aactgaaata ccacaatatg aaaatataac acctatacaa
    17101 acacctcaaa gtacatatat aaatgaaagt atagttacaa acctaccaaa tagtgtagat
    17161 gatcaacagc aacaacagca gcaaatagaa aatgaaacac ctaataatcc attagctcaa
    17221 caacaaatac cacaacagca atcattaata caaccgtata atgatcaaca gcaacaaaat
    17281 cgaacaacta ctgatacgaa acagcaaaaa cgtaaatcta tatcaaatat tgatgaaaca
    17341 aaaactaaaa aaagagtaaa ttctttcaat gatactgata ccaatattca acctaaaaca
    17401 tctaaagtcg taaggtcaat atcatcagat aacattaata gacaacatgt tggtattggt
    17461 cgaaaaaatc ttgctctcat tcaacaaaca gttgatagta caccaatacg acgtccttca
    17521 aaaatcaaac aaaaggatgt acccgaagct tgggtagata caacacgtcg tactaaaaaa
    17581 acaactcgac cattaaagtc taacgatagt aaaaatcgag atcgttctag atcgagatct
    17641 agatcgagaa tacgttcagc acctgcatct tctaaagcat catcagtatc atctaaaact
    17701 actaaacaat ctccaaagtc gacatcgtcg ccattatcat catcatcgac tgtatcacct
    17761 aatacacaaa atgaacaatc gttattatct catatatata aagatttatc tcctattcat
    17821 ggagatgata catatttaga tataaatgat gtacaaaaag agttaactag gtcaaataaa
    17881 ggtacaaaaa ataaacaaaa gaagaaagaa cgatttgata aatctcgaga tgttgatgat
    17941 gtacaatata ctacagaact tgaaaatact gcagaaggtg atgaaaattt atccaaaatg
    18001 ttaatatcgc cacgtacaaa caatcgtaca ccatcatcta aaaatattaa atctaaaaaa
    18061 taaagtacaa tatttataca tttataatct ttatttttgt aatacagatc tatctagtac
    18121 atcacataaa tatttagaac tatataatac aagagactat ataaaataca gctataataa
    18181 taacacggtt ataatataca atattttcta aatttcaata cattacatat atatttataa
    18241 cttttttaac atttttttga tcataaatac tcatcttcta taaaacattg gacttctttt
    18301 acttatacga ttagttatac gattagatcg ttttttaaca aatcgtaatt gtctaatttc
    18361 tgcattgtgt gtaggttgat tatactgatt tttacctaac catcgtcgac gtcgtctatc
    18421 atgaggtttg tatgtatgtt gctgacattt tgatacacta tgatataatt tcatttgata
    18481 tccagattca tcaactaatt gttgattcgg tatttgtaaa ataaatccac gtaaatcttt
    18541 taaagctgca cataatgcac aaaatatgtc atttcgttca caaaatacta atgtattaaa
    18601 attatcgtgc aatctatgta tttgaatggg gcgtaattta tcattcgtag ctataaaaaa
    18661 tggttgatgt ggataattca taaaaatgtc taaagcatct cctggtacag cattataata
    18721 gattttttta ggattattta ttttaataca ttcatttata ttactaacat atccatgtat
    18781 agcatagtct acaatattgc cattttttat aattaatact gcaaaatcac aatattgata
    18841 tatacctgag gaacatttct taaatgtaat gtcttcattg tgtatttttg atgatacatt
    18901 attaccatta tccatttcta ttatattctt tttatatttt actgcaaaaa ttgcaatagt
    18961 atcatcaata gtaatatcat cgggataggc tcgacgccat agtcccaatt ggatacaatc
    19021 gttaatattc gtattaaatt catatagaca tggcaatatt gatggtttat acgattttgg
    19081 atatgtccaa aataatgatg ctaaacgact ggaaatttct acattgatag gtattaataa
    19141 aattttattt tgatatttaa cagttatcgt ttgtgatgtt tttggattaa ctgacatcga
    19201 cacgagttta tttaattccg attgaagtgc tatatcacca gcatattgat tataataatc
    19261 tgtagccaca ataatttgtt taagtttttg taaatcagaa tgatgatcat ttgatgttgt
    19321 agtttcttta gatgttgttg tcgaattttt atgtattaaa cgtggtgaaa ctggtgttat
    19381 tgaagttcga tcaattacaa tttctatacc atcgtcatcg tcatcatcgt cgtcgtcatc
    19441 aataacgtca tttttcttaa tattgtcgat tctatcctcg ttatggttat tattactact
    19501 actagacgtt tgagtatcat gatgtcgata tttggtcatg tatgattctt caacatctaa
    19561 aacattacat gagttatatt gattcggttg atataattgt tgatttgagt taaaatgttt
    19621 attgtaatga atttgttttg atggtggata ttgttggttc tgataataat gatcgaatga
    19681 gtgtggaagt agttgtaatg atgtgtctga tgtctgttta tcatgagttg atacatctac
    19741 aatataaaaa gcgctagatt agtattaatt tatgtatgat ataggtataa aaatacaaac
    19801 cattctcatt gatatcatca tcgtcgatat cactataatc taaatcaaaa actatagtat
    19861 tattaatatt agccatttgt agtgcttata cttgaatgaa aatatgactt gtactgcctt
    19921 tttatttctt aatgttatat agataataaa ttataaatat ctatatttac ataaggaata
    19981 tttcgagatg gatcctgata tgttatttgc tgaacatagc atatatccgc acttagtagt
    20041 tgaaaaacgt aaaccgacta ttactatatt ctccgagtct gctttaaaaa agaattttga
    20101 tagtaaattt atgaaagata ataataatcc actaacaaag gtaaggcatg aagattatac
    20161 tatagttaat ttacctgatt cgataccttt tattccacgt gatagtatat ataaacatat
    20221 tttattaatt cgtgatatag atccagattt tcgatttgtt agaatatcag ctgaaaccaa
    20281 tgaaactatt aaaggtttaa ctattacatc tgatgctaaa attgcatcgg atccaccaaa
    20341 aaaattaact caaccacaga caatatttac agatacgtat tcattcgata gtactttgta
    20401 taaaccgaat gtagtatctg tatcgtcacc atcgctaaca acaacatcac catcatcatc
    20461 acaatcaaca aatcaattga tatcacttaa tgaaaatata ccatgtataa atgatccgag
    20521 atacactcga gttgatatac aaagaattcg ttcaactgga acaatgcaaa cattaatcaa
    20581 tacaattgcg gactttctta aaataaatcc tgatgtacca cgtttacaag acgatccata
    20641 tcgtttggat gaaatgttat tacgaaaata taatatgaat caacaattaa ttaatagaat
    20701 ctatgaccgt ggtgaagcat caaataattg caaaaataaa gaagttgtaa ctataacaat
    20761 gtgtatgctt ctcacagatt tgtctatagg tcgagattta gatgacaata cacttcaatc
    20821 tataatgaca ttcgttaaca aggctgcaac tgatgttatt aaagactttc catcggtata
    20881 aatcaaaaaa aatataatga cttgataaat ttaaaatttt attcttttac ttttattttt
    20941 taatcaaaaa aataaagtat attacataag atatactaaa tttgacatgt catacaatca
    21001 tttctacgac gtgacaataa ttcattttta atatttataa tttttaaaac atcaaattta
    21061 ttcaatattg gcggtgtacg tataacctta tcatctttgg atgatggttt atctaataaa
    21121 tcgtcaagta attctttttc tgtaacaatt ttacctcgta caatatgtaa tgaaataata
    21181 cctgcaataa tttcagctag ttccattaga gtacatgttg aatgtggtat ataatattca
    21241 ttttcaatat atgatatatc cgatagtatg attgtgttgg gtaaatttct aatattttta
    21301 caaatacgaa ggcgttcttc tttagatgga tgattatatg ataaatatac aaaacttagt
    21361 cggttttgtt ctggaaaatt catttttgta atgtctgatg acatcgaaat tggtgtatta
    21421 tataaaatat catatttatc ttcttcatcg gatgatgagg atgaagatga ggaggaggaa
    21481 gaagatgacg aggataatac tgatggtatt gttgtatttg ttattgttga atttgatgaa
    21541 gatgataatg atttatgaac aagtgaatta ttacatacat ccaatcgaat acaccattgt
    21601 ctagatgaat agtataattt tttcgaaata tatttcgtaa gttttggtat atttgtatcg
    21661 attgtaataa tcattgttta tatgacgagt gtaaatagaa gtatatccac attaactata
    21721 tatatctaat aatttgatat tcgctatata atgatatcac aaaaaaatgc agcattatta
    21781 ttggaattgg gtaaacattc gacgttcgat gcttctaaat tatctcctac gacaattcga
    21841 agtttaattt cccacataaa tactttaaaa cggaatggta ttcttatatc tgaaacctcg
    21901 ctaactatta atacagcagc gatgttaaac cgccttcgtg atactaaaaa tcaaccacta
    21961 tcagatcaat ataaacgaca aatcggtatg tcgataaaac gtatttaccc acatgccgat
    22021 atatctttaa aacaatttga tcggaataga aaacgtacag cttcgactcg tttatcgtct
    22081 gatgaatttg tagaatcgat tagaaaaatt cgagaccata ctgcaaacat tttatatagt
    22141 atttctacaa cgcatacaat tctagatatt agtctatatg acacatgcat agctattcta
    22201 ttaacgatta gtacaagttt acgtatagaa gaaattcgcc aattaaaatt aaatcatatt
    22261 gaacatatta aagctaatga tcctatcggc attaaaagta aagcatctaa tactgttcgt
    22321 gttgtagctc caaacgattt attattgaca acatttaata caattgaaaa acatagacca
    22381 tatgtatatg aagcacttca acaaaaacgg cacgattaca atacaatttt acaaaaagat
    22441 cgatttgata aaaattatat tattttaaca tctgtagatt atatgcgaaa gaaattacat
    22501 gaaattgcag cttctttacg tattcgattt actgtgttgg gttttaatgt ctttcgtaaa
    22561 ttcacaacaa gtatattggt agaaggtggt ggtcattttg tagcacaaac tatgaataat
    22621 catagttctt taaatacaac attagatcat tataatgtaa atacttcaca atcaatacaa
    22681 aaaggatatg atgctttagc tggtcaaaaa ttaattgatg tatttaattc attattaact
    22741 caaaataaaa caacattatc atcagaacca ccatcatcat cattaacgcg taatgaagat
    22801 ataccgaaac aatttgaatc ggtacattcg acgatacaac atcaacaaga atataaatca
    22861 ccatttctac aaaaacaaca aagttcctct agtgaatata ataatagttc taatgaggat
    22921 aataatgacg tattgaattt atcattatct aatagaaatc aatctataca accatcgaca
    22981 cccacttcac ctacattcag tataccacca tccccagcgt atagcataca aagtcaaaat
    23041 atacctcaaa atatacaaca acaaacacaa ctatcaccac catcatctcc acaacaacat
    23101 aatttcgatt catctgtgtt tatgacacct gcttattcta tagattcacc tcaacctgat
    23161 ttatcaatat cgacacaacc tccatttaag aaacgacgtt cgaaaagggc atatacagaa
    23221 ctatattcga ttcctgagaa tatgcaagat gatgtatata tataaattgt atgtccatat
    23281 agtttacaaa aataaggcgg tatatattat acaatttttt taatacgatt ttatttacca
    23341 tcatcattat tttcttcagt atcagactga tatggttcaa ttgtgatgct tcgtattaaa
    23401 cgaggtgatt tataatatgg catatgttga ttatgtgtaa tgtagtctgt atgttttttg
    23461 tctataaact cattagtagt taaacctgat ttaaaataac catataattt cgaagtatgt
    23521 ttattgaaaa ttctttgtaa atcagcacta gatgcctcta ttaccttagc atttattaaa
    23581 tgaactaaat ctgatatggc atgatgtcgt ctaggtttac acatttgtga atcgtcatct
    23641 ttatataacg gtattactgg tgtatttgat gcgtttaatg ttggattctt tgttgtatct
    23701 acatcgaatg ttatccaatc tttcaataat atatttaatg ctgatagaat ggtaaatgtt
    23761 gatgttgtaa tttcatatgg gataactgta ggtgatttgc cattacaata taaatccaaa
    23821 attgacgtaa aatgtaattt caaacacgtt tctacaaaat gatcactata tacttgaact
    23881 gctggtgtcg tatctgccga acaacgtata ccaccttctg gatttaatat aaataattct
    23941 cctcgacatg cccatatata ccaatcgaat ggttttacga taattaatcg attacatata
    24001 tttttcgtag atttatcata tatatgaaac attgtcggtg aaaattgact atcttgtaca
    24061 gatttattta taatcatatc tatattggct ttcttatgaa acacatatat ataatataag
    24121 caacaaatac atacaagtac gattatcgtt attaaaaaaa gttgatataa atgcatgttc
    24181 aaaatttttg actcttagtt gatagagatt atctatatat acctcatctt aattatttag
    24241 aaatagaata tgacttcttt caataactct aatattagca atgcatcatc aagatttcaa
    24301 tcttttaatg aaaataatta taataatcat aattatttat caaacaatag agcaatatca
    24361 agtgatgtca atagtgaaaa tgtaggtgtt ttaaataata acaataataa tatgactagt
    24421 agtggcgata gtggatatag tggatatagt ggtggtgtta ataatatcga atcgcatgac
    24481 tatactagag gatctaacgg taatatatca ttatctgaag atggttcaac gccaacaaat
    24541 ataacaccaa cattatcgta tattcaacga gcatctacag aaactaataa aacaattcaa
    24601 actactacga tatatccaaa agctcaatat atgtcatggt tagaaaatgg aaatcctgca
    24661 gcagttgttc ctcttcatcc acaacaacgt caaatgagcc atcagatcaa atctaatcaa
    24721 cctcaatttg gactggctaa tgatgattgt aaagaaacct accgtcttga aatggaattt
    24781 ttacaaaaat ataaattgga accatattgt tatagtacaa atactacatc accagtaatc
    24841 gtatcgagag tgatgcaaag tcgatacatt tggcctaaac agacgacaag tttaacagat
    24901 tataatacat cattaactat agatgcacta tcagtatttg aagaaaatgg ccatacgtta
    24961 ggaatagatt atacattgac gtattgtaga ttttttgctt tagatatcga ttgtttatgt
    25021 agaaaaaatg tcacagtcga acatgtttct gaacatacca taggtactat tcaaaatgct
    25081 atcttagata ttttttcaaa cattttaaat attgaaaatt gtaaattaag cgtatggaaa
    25141 aacaaatgtg ggtttcatat ctattctaat gtacctgtat cattacccac acatttatat
    25201 ttaaaaaaag ttatagaatc taaattttcg tgcgcaaatg tagttattga agtgccctcg
    25261 attatgcctt taccatattc ggctaaagct cgtggccaag catataaacc attaactaat
    25321 gatgtcggca ttaataatat ggaattaatt attaaagatg ttgcctctcg agcaacatat
    25381 attgaattgt ttcaatacca acccatttat ttagaaggtg gtcgaaccgt agcaaaatta
    25441 aatactatga aaggcgaatt atatcttgtt aaattgagaa attatataaa caaattggga
    25501 attccaacac tacaccatgt tacatcgatt acattgtatc ctgaatattt atatatggaa
    25561 cattacaaag attatatcgt atcgatcgta catatttaca attctcaatg taccaatatc
    25621 tcaaatgtag atttgcaact gtttaatgat gaagaaagat tttctataag atcatttatg
    25681 agtgaattta atactttatt tcaagacaga tccgcagatt gtacatcgtg tgaattattt
    25741 attaaattat cagctatcga atatggagca ttacatattc aacatttcac agcagcacta
    25801 tataaatctt taaatattgc agattttaat agatttcgac ttttactaac acaaatatat
    25861 aaatcaatca tcaatgaata tccatcagta gaacaattta taaaattaat taacgttgct
    25921 acatacaatt cgtatttaga atctagttct caaatcatta atcatttgca ttttttaata
    25981 acaaacaatg ttgaaccaat tcaaggattt aatgaacaaa ttaatgcaat tatgtgtagt
    26041 attacatcgg aagcatcgtc ggatgttatt aaaatgagta ttactcaaaa attacatggg
    26101 aaagatacta aacatcaggg tgttgctatt ttagaaaaat taattatgga ttttttaaaa
    26161 gtttttgttg aattacgagt agtttatttt gatagtgctt caggcatgta ttatgtatta
    26221 caaaatgatc atggttcata ttatatttct tatgataaga aatttaacga cacaacacta
    26281 cctatagcgt taagagattg gatcggtata tcgcctacgg ctatatcaag tttaaaacga
    26341 ataatcgaac attcgacaac aatttattca ccaggtatga taaatttttg tacatcggaa
    26401 tttatgtttt cgacaccatt gggagtattt aatagtgcta ctggattata tgtctcacgc
    26461 acacgttttt tacaatttaa caagtttaga tcatcatcga tatggcccga gggaatacca
    26521 tatagaatgt attatggtca aaatgatgat attattgaaa atggaaaaat tgtagataga
    26581 tttgtggata ttttaaaaaa tcgaacacta gaattatata cacatgcagt attagcacca
    26641 gcatttattc aattgcgaaa tatattagct attgaagagt atatgattga aaaattcttt
    26701 tcaatattag aacatcacaa taatttcgaa tgtatgtatt ttctaattga atattttcaa
    26761 tttgatcctg cgcatatata tttattaatt tatatatgtc aagaaagtgg aggattcaat
    26821 actttaatga attataaacg actatgtaat agatttttta caagcgatac tgtcagtcct
    26881 ttagcatggt gctcaaaatt taatcatatt ctttcgactg tacaatatga tgttcggacg
    26941 gataatatgt cttacatgga tcaattgtta acattgaacg gtgatcatgt aaaagatatt
    27001 gacaaaccaa ccatcttatt tcatgtatta attttagcgt gtataattaa atgcgaagct
    27061 tatgctccat ttgtatcagc atttaatata acattaccaa ataccattac tccacatcca
    27121 gcgtacacat cattcgatta tagcacttca ttagtttcta tgaaaaataa tatgttacga
    27181 gcgcgaaatt tagtatacgg tactaattta tcaacttttg aattaatatt agctgaagaa
    27241 tgtttaagta ttgcgatgac tacaaatttt atacctgaaa ctataaataa tttattgact
    27301 gtaattggat cgacatttct tactgttaat gtaacaaaaa aatttgtatt atttcaaggt
    27361 gctggaaatg ttggtaaaag ttatttatgt aataaattgg aaaaaataat ggcaccaaaa
    27421 gttggcaaat ttttaaattt gaccaaagtt ttagaacgaa ctttgttggg agattattcg
    27481 atgattatta ttaatgaagc tcaacattta attgctgctg aaatgaaatc acttactggc
    27541 aacgattcag aatcaactaa aaaatttcat actcaacaat atgaattaca acacattcaa
    27601 ccgcttttat ttggagcaac caatgttcat gtatcattta aaggttatga agatgtcgat
    27661 agaacgactg tattgagatt atatgctatt ctcttaactg gacaacaatg ttcgccgaca
    27721 acaccacaag ctagtttttt ctcaatgatg attaattcga catattttct aggtactatt
    27781 gatggtaata ttgaaaaatt ggcaccggca ttaaaatggt tggcattctc gatatatatg
    27841 aaatatcgag atataaatta tcatccacaa ttagatataa cttgtgaaag ttgtagagaa
    27901 tatcaaaata cagtatatta taataatagt cgattatata aatttttagt tagagcaggt
    27961 attatagatg ctccaggatt tttcatttca actcaaagac tattcgatat tgtatataaa
    28021 aatattgata aaacagacaa atatatatca tctttgggtg aatttaaagc tagatttgaa
    28081 caacaataca acatttcatt caataaagat agcgttattc atgattttca acaagctggt
    28141 ctagttcaac atattcaata taatatggca gttataccag aggaaaattc aacaattact
    28201 aatgaagata tagcaaatca tttaaaaata tacacgatac ctgaagataa agaaaatgcc
    28261 aagttatact tccaacgtac acaagaaaaa cgatactgtt atgaatcgaa ggtatacaaa
    28321 aatatagcat ttcaaaatat tggaactagt tatgagggta attctgttcc aaatacattt
    28381 ttagatatcg ataatagtag tttagttatg aatactatat aatatatcaa tgttttccat
    28441 acgatgttat acaattttta caaaataaac ttaatataca tatactattt atacattata
    28501 catgttttaa tgtataagta ctagtgcaat gactgacttg tgatattttt gtaaaaatat
    28561 attgtaataa atctaacgac tgttatatat tatatttttt ttcgtttctt tttatttttt
    28621 tagttataaa tatattttat ttaattttta ttatttataa aaaaacaact atatagtcta
    28681 tacttttaca tttattatat acatacatat attatatcta tacaaatttt atatatatat
    28741 tataaagaag gattgtacat cttacattta tcatatatac atttattata tccatattaa
    28801 tcataaatat acatgttggt ttttattaaa aaaataaaat actaaataca ttataatatt
    28861 gttttattta aatatatata aatatgtaaa aatttgatat tttattatac tgatgattct
    28921 ttggttcgtt gttctccaat atttcttcaa tatattatca tccattcacc atatagtatt
    28981 aactttatac gatcatttga aacgtatcta atactaattt attaataaca tctttataac
    29041 tcaataattg ctgaaaatca gtataactca tcaatggttt aatagcttcg ataaataatg
    29101 gaacgatgtg taaatattct aaataattcg atataggtgt atgtccatat tgtgatttgg
    29161 taagcagttg tttatatttt tctatattta cattaaattg tgttagtagt gaatgtgtgc
    29221 taggcataga taatgtcaat tcgaataatt catttaaagt tatggttgta gtcatgatta
    29281 taatagtgga gttaaactag tgaatttata ttatatcgat ctatcttata tatcactata
    29341 tttatagttt atgtaatttt tcttgaagtt ttttgcgaag ttcttcaaat ttttcacgat
    29401 taatcggtag agttgtaatt tttgaattat tagatctagc taatactatt cttactacac
    29461 acaacattac taatattata acaagtatca ttattaaaaa tgtcgaagga aacaggcata
    29521 acattgtaac aagtacagtc aaaacgaatg taaaatatct aagaattgtt gcgaatgaaa
    29581 atgtaaaaga tttcaatgtt aattgttgga aaatggcacc catttgtgat agatcgatat
    29641 aaatattttt ttcggtagaa ttttgttcgg atggatgttc tgatgattgt tgactattag
    29701 tcgattgaga ttgaccggtt tcttcagatg attttacttc atcttgagta tcattaatat
    29761 cgaatgtatg tgatgctgat agcactccat ctttgtatat tattttagca gacatattga
    29821 ttgtataaac aaacacacaa attcaagtga tgtaaataaa tataaatcaa ggtttaattt
    29881 attcaatgtg atggaattac atactatata ttatataaaa ataatatata aaatctaatc
    29941 atccaaccat tcctcctctt gaatttcatc atctctacgt tttcgtcgag ttctcttact
    30001 tcgactagct ccgttattag tttcatacat attatcatca ccactatcac tttcttctaa
    30061 ataaatacgg cgagaattta attgactgtg caattgttgt gtcatttttt gtgttaaatt
    30121 taactctggc ggcggcaatg gtttttttac catcatttcc ggagtaacct ttcgtagtgt
    30181 atactgtttg tttttgatcg catattgtat attatcgcga ggcgataatg tctctagctt
    30241 attggttggt gttggtgatt ttcgttttaa cggtgttgtt ccatcatgaa tcgatgacac
    30301 acgttgagtt aattccgaca ttaacgacga tgcactttca tggaacggtg gagggttcgt
    30361 cgtcgtcgat gcatttgtat tttttaatga cttatttgaa atggattgtt cagagttgtt
    30421 ttgatatact tcatttaatt gttgtggtgg taatggtggc ggcggtggtg gaggaggagg
    30481 tattggtgct gttgatgttg atatttgtga taaagcttgg ttttgctgat atggtaaagt
    30541 tggttcatta tcattaatac tattatttaa ttcatgtatt tcaacttcta cgaccatttg
    30601 agatgtatta gaatctaata aatgatttct atccacttga ttaatattga aagctgttga
    30661 tgttgttggt atattataat tttcatttga aatagtttta ttattttgaa cagatatcga
    30721 attttcatca gaatcatccg attcgttttg aattgttata gcatttaaat cagaagcatt
    30781 cgatttattt tgaatcgaca ttccattgtc attagaatta ttaaataaaa gtgttggagg
    30841 taatggcgga ggaggtggtg gtataaatga tggttctact gatgatattg atgatccatg
    30901 agctattatc ggttgtaatg gtggtggtaa cgaagaaggt gtataatttt caatatcacc
    30961 ttctctaata ctttcacgtc tagcgatatt ttgattatta ttagaataat ccatcatacc
    31021 tcttgactga attgaattta tatgattgtt agttgtaaaa cgttgattgt ttgatgtatt
    31081 ataagtttgt tgttgattat taccaacgtc atagctttca ttattaaagg attgattaac
    31141 tgatgtagtt ttattaaata ttctattttc gtcatttgtt attatggatg attgttcaga
    31201 tacgtttttt gataaattat tattattaga tttcgataat gaatgtgcca cagatggagt
    31261 agaatataat attgttgaat tggcatatgg tgttaaagct ccatatcgat cacgtaataa
    31321 aattttacgt ttttgaaatt ccatatcgac tatcgaattt ggtactgttg acattatcaa
    31381 cgattgttca tcttgtgttt tttcgatcga agcatatttt ggtaaagttg ctaaatatat
    31441 aaaatcttca ggtttattta atattggttc aattattaat gttggtgaaa cttctgatga
    31501 acccattcgc tgattggcgt ttgaaattgt tccatttttg gaaatattaa acccaggata
    31561 caaactatca cggctaatat agacgccaaa attgtaatta tgtgtatcca tagacgaaag
    31621 tttgccatgt agattagata atagacaacc tagttcagac atactatatt tgaaaatttt
    31681 tattatttca cacgtacaat atacatatga gcactactta aaaatgtatc aaatgatgtt
    31741 gtagctatga taattttctt attatatttt aatgcggcgc cactgcacag attaacttct
    31801 tctaaatttc tcgttcgata ataaccactc ggtgatggga tatcacttct atgtgtataa
    31861 aatattaata ctggatcatt tgatgcaaca taagtatatg tctaaaataa aaataaacaa
    31921 aatcaatata tataaaaatc attttgacta ttttatatag tctgcggtta actaattgta
    31981 gaaataatat ctcgatcgat attattattt tattgtttct atagtatatt ttaaaaaaac
    32041 caataaattt ctaaaatact ataaacaatt tacaaaaaaa taataatacc tgtggatatt
    32101 ttatggccaa ttgagaacat cgatgtaatg cagtattcat atttgaaaca agttttataa
    32161 taccgtaagt ttttctcgat tcgttttaga tgaaactact ttagtagtcg aatataaagt
    32221 aattgcccac aatggtgtat ttgtaggtat accatttttt gtggcatcga tttttggaaa
    32281 tagagctttt ataatacttt ttatccaaca atcacgcgta taatatgtcg gcgatatttt
    32341 agattttaaa gaaatagact ttaacaaatg tttattacat aaaacgatat tatctactcc
    32401 atctgtaact atatgttttc taacaaaatc actagctgta ttataactat tatatctaag
    32461 tcgtttttca tctaaatttt gaaataattt aataactagt gaaaatactt taaattcata
    32521 tatgcacgaa gcgtatgcta ttggagtaac gtatgaaata tattcgaaat cttcccaata
    32581 ttcatcaggt atatgatttg tatttaatga ttgtgctaca acagatatat ttttaattgg
    32641 aatgatgtga taaaatctat atttattttc agactctagc acttttttca tttgacaaga
    32701 actagaatta tgaagatggc aagcccaggt cttattagta tcgacgattt ccatatttgt
    32761 gctttaattg aaactaaaca aacttcagca taccctttac cacaatcaag atttccatta
    32821 ctatttacac atttaacaga atcgctcaaa ttcgcaacta taaatactac aactacttta
    32881 gatgatataa ataaaaataa taatacgatt acaactaata atgtaacttc tattgtacct
    32941 catattaaaa aatatataga agctgacaaa tttacaatgt gggaagtatg tatgtgtact
    33001 gaccgaattg tagatttatc aaaatataca atttggtcga acaatcaaac cttggttaac
    33061 aacattgtaa atttaatatg tatgtataaa gtagtatact ttataaacat ttcagtcgat
    33121 tatttcgatt tatttacacg tatcaacaat gaatgctcca agaaatttgg taaactccgc
    33181 attgcaacat ctcacaccgg aatgctctaa tttgggcagt tcgataaaat ggtctgcaac
    33241 agtcgtttta gtattaatca ttatagcagt tcttcttttg actgttagta ttatttataa
    33301 ttatgtcaaa aagactgaag attctgatca agataaacaa tcgaaaaatg aagagtataa
    33361 aaggaaagtg gtcggtatac ttacgatcac tagtacagta ctcgtattta taacatcatt
    33421 cgcttcaatt tggcaattaa gttcagtttc gaaagcaaca aagcaatgtc tatcgagtta
    33481 aatactaagc ccgaatggga aacaacaata actatacaat ctaacaaaaa tatttataac
    33541 acttttcgta ataatgtaaa ttataatata gatattatta ttttatttgc tgatggagtg
    33601 cgaatgtctg aacgaacgat tcaacgtaaa acaactacat cttgtcgtaa tttattatat
    33661 ttttataacg aatcatggat accgatgaaa cgaactatag ccaaagaaga aactgttgct
    33721 attccacaac ctatgattat tgaaaaaact ataattagaa tcatcacata ttatgatgac
    33781 aatattagaa tatcacacaa tcgagaaatt tgcaatactg gtgaaaaata tactataaaa
    33841 tatgaaattg aatatccaga aaatacaaat tatgaagaaa tcgttaaatt ggaacgaaaa
    33901 ttaatgtcgt attatttgaa tgatcatcaa tatattcctc gtctcacaat gactcgcctc
    33961 gatatgtttt cctgtgtaat gtctaaagtg caaatgtggc attgttttga ttcacaacaa
    34021 gattatatat gggcgtataa atggaatggt gtgaaagcta aaatgttgat taccgacaaa
    34081 atggataatg actcttatat tacatatata tggtcggatg catcaactat aacaaacaaa
    34141 ttatgtaaag gatcaaattt gaaacattta attaatttat gttgtgctgt tgaaattatg
    34201 gataattgta tagtcattat agaagctata ggtacatttg tagataatga aatttatacg
    34261 actgaaccaa tgaataatgc aacattttta aagtatctaa acaagcatat atctagtccg
    34321 atttatattg acaataaaga agttcgtatt caagaatttt atagaccacc tttaccaaat
    34381 tcatacgatg aacgatttga tggatttata attatacaaa atgatttaat aataaaatgg
    34441 aaaataccaa cagtcgatgt gaaatgtata gatactttta catataaagt tggaacaaat
    34501 actataacgt tgaattttaa aggtgaaatt ggtaaaatat atgaaataac atatctaaat
    34561 gaaatattac gacaacgcaa cgatcgttta gctgcaagta gcgaacaaga atatcaaata
    34621 tttttagaat catcacaact tcttattaat gcaaaaaata atacatgtaa tactaatctt
    34681 actccgtttg ttaataaatt tgatagtcgt tttaaataaa aacaatatat atatatcaat
    34741 cagtctattt attatttttt tcataatata aatttaatac acacattgat acttcctatt
    34801 ttgtaatata atgtttttat gtatatatat ttaatatttt aaattgttaa atattaaaga
    34861 ttttttatat aaaccatgtg aagacaataa ataaagtgtt tgaaataacg tatatgttta
    34921 tttttttatt aaatgtaata tagtagtctg cttttagaaa aaatatcaaa ctgaaccatt
    34981 atagtatata aacttgtttg gaatatggat atttattttg atgaaagtat atttatgtgt
    35041 gcagaaacat ttacagatta cgactttgac aaagtaaacg tatttaatcg agcagacgaa
    35101 tttttagcat tacaacataa ctttactgta aattatgctt gtaacgagtc aaatacggat
    35161 gtagttaata ataaaaaaat tataaatatc aacccacaaa gtctttgtat gggtataaat
    35221 atttatacta tggatgaata taataaacgt attaaaaaat taacaccatt tcatcaaata
    35281 gaaatttatg atggtgaatc atttacagaa ctaaccatag ctccatacac accaaatatt
    35341 atatatactg taaaccctgc attaacagca ttagaatcgg ccattatgat taaatactat
    35401 ggtataaata atcaaaatgt tcaaattacc aaatatctat atgcagttat taaaaaatat
    35461 ttcgatacac atcgatcgtg gttcaaatat tcagcttttg gtattataca aaacgaaaat
    35521 catgaattat cgtataatgg caaattattt aatacaccta tattaacttt ttctagtcca
    35581 gatatatcga attcataaga ttagttacaa aaataaaact ttagtagatg tgtaaaaaac
    35641 aaaaatattt atttcaacct gatatttttt cgctctaaca tgtaaaatct ataggtaaaa
    35701 agtattgaat tgatccagta cttaattctt cggcgcgtgt atcaaaccaa aacaatgacg
    35761 gtatgaccga tttattttta atctcaggaa ttattctatt atcattattt cgaatgagtg
    35821 gcctaacagc tgaatttaaa tgaggtatta acgatgctga caaacttgag aaatttaaca
    35881 cctgagattt tgaatgtaag tctataattg tagaaggtaa attagcacta ttaccactag
    35941 taggtgtttg attttgatgt tgttctatgt ttggtaggct agaggacaca tctgcatgtg
    36001 tattggaagc attaggttgt tgctgcgtgg gtagtgtcga attggatatt cgaaaagtat
    36061 ctaaattcgg tagggaattt gcatatgtat tattattatt cgatggatat gtcatattat
    36121 ctctttgaga attttgcatc atattatgaa tctcatttaa aattggacga ttgctatgta
    36181 tattttgatt agttgttgaa gtatgtgggt tgtttatatt agattgttgt gattgttgtt
    36241 gcaacgactg attttgatca tttgcctctt ttttttgttg ctgtttacgt tgttcattag
    36301 atttctgtaa aattacttct atcgacggag gcatatttaa taatgcatct ttcgaagcta
    36361 aagttatttt aaaatctaca tgtaattcat aataaataaa tttcgataga cacatttgat
    36421 tttctttata actagtcaaa ccatttaaaa taatgccatt atcataaaac caccattctc
    36481 ctgaacatac taaataaaat ccaactaaat tagggtatga actattataa gatattttat
    36541 caaatgatac atcccaattt ttatactttg atctatatcg ttgttttaca tcaggtgatg
    36601 gcgttataat gtcatataat ataatagcat cattatcggc atgttcaaaa gttgtttcgg
    36661 tacgagctat aactacagtt gtgtcgtccg tatacaatgt aaaatgatta cgatattcct
    36721 tttttctatt atcaatacta cgcaattgag tatatactaa aaataatgaa gaactatatg
    36781 atgttgatgt atatacatgt ggaactttgc taaattttct agatatatac ccatattctg
    36841 cacatatatt caattctact gcatctatag gtaataatgc actcatagta aaaagagtta
    36901 ggttcgaaaa tagaactact attttaataa taatataatt tttatttata tatatactac
    36961 atgatttgta actaaaaata ataaaaaata aaaaattaca attaaactta actactcttt
    37021 aactttttta caacactttc tctattaatt gaattttctg cattattatc gtcatcttca
    37081 gaaaatatac gtcttttcac agatccaaca tcagatttaa cttcattcgt attattctga
    37141 ggtggtgtta taggttcaat tccttcagaa gtagttgttg tcgtagttga tacttcaatt
    37201 actggtgatg atggcgtcac tactacatta tccacatttt catcttcaac actttctcca
    37261 ttgtcgccat ttttagtttt ttctttacgt tttgtacatg ttaaacttaa tattttaagt
    37321 tcttcttcag taaataaatc actacaaaat aagtatgcca aacatttcaa acctttgtat
    37381 aaattaacac tataacaatt gacattagat ggtctctcat caaatatttt tttatcatcg
    37441 tctttcaatt tcaatactaa tttaggatca tcaatattaa ttgttcgatt gtaatcgtaa
    37501 attttcaaca attgatcaaa atctccatca gtaatatctt gtctgacctt tggtatagat
    37561 ttacaaattt gtgctccagt acttaaacta gacaatgcta aacaaacctg tcgtagtttt
    37621 ttatttgctt cttcataatg tatataatta tgaaatgatc cattaaatat cttcatgtcc
    37681 aaacttaatt tgccatccac actataaact ccaatctttc tctttaaaaa tgttagacaa
    37741 tgtggattat gttctatttt ggatcctttt acaatcatac cttctgatga tttaccactt
    37801 ttattataga ttccagacat cgtcaacaga ttaggattac accattctcg ttttctactc
    37861 gaaaataaaa ctgtagcatt ctgaataaaa atttcttgtt tttcatacat ttgaataggt
    37921 gttctggtat gattaaaagt tttcaaatat acacctccat cagcatatcg aaatttatct
    37981 gctaaaaatt tagtctttgg atttttcacc catcgtcctg ctcgattatc ctttggttta
    38041 aacagtggag tattgccatt ttcagaattg actatagata tttcatgtaa tgctctaacc
    38101 acactataag catgcaatac aacttgaagt ggtttagaaa aatcaacatc acctatggta
    38161 gtaaaattca atgttaaata tccagtatct tcagcatcac gagcatataa agcttgcaat
    38221 acattcttat gattcgaaac aatttgtggt attataacac aatctatttg cgtacccatt
    38281 gtagtattaa caatttttcc atcagatata gttttaccca tcgctttcga tctaatattc
    38341 agaatgtatc cagtattaat acgtactcca tggtaaggtt taatattttg tttagacaaa
    38401 tcaataataa atcgaggtgc tactctggta ggagttcctt gaatgttggc catcatcgaa
    38461 tgtttaaatg taacttcagg aaacacttta gctcgacaca tttctataac aacactttct
    38521 cgactctttt caactgtagt tatattggta caagcatctt taatggcagc catatcgata
    38581 cttttaaatt ccaacataca attcttttga cacatctcca gaaatggttg atttttaact
    38641 cgctccacga tatcatcata agttatcttc ttaccaaata aatcaatggc tgcattcttt
    38701 ttaataatag cattaacatc ttgatatact gaataaattt ttgatttggt atcttcacta
    38761 aatattttct ttactgtacc cattgtaata caaaaatgtt tgttatcaaa caaaaaatat
    38821 cacttctata caatatattg tacaagatat gtatacaata tatatacttt acacgttgag
    38881 ttagtttttt taaaaatatc tactagttgt aacgttttta tatatatcga caatatgtac
    38941 tgtaacgtta agaactgaca catatccgct agcgcaacta tttatatata aatagctgta
    39001 catcaatctt tacattacat caagtttaac tatgtcactt ggaattgtat tagatcgtcg
    39061 ctatatgata cggtaaagtt ttcagtggtg tatctataga ttttataaat tctataattt
    39121 tattaatagc atctttggat tcatctaaat gtataagttg aatgaatgca tgtggtaatg
    39181 ttttcgattg ataaattttt gatgtacatt tttcagtttg tataaacttt acactttgag
    39241 ctactaaaaa atcagtatta gcacttatta tcatttttgg aattgtcata ccataacttg
    39301 agtaatattt caaacacggc gtatcacgca taatataaaa tttaaataaa tatgtcaata
    39361 tatcaacatt aaacgaacac tctaacatac cactaattgt ggtatatgaa gtgaaacgca
    39421 taccaatttg tggtaatttc atttgatctg cttttttctt atcgatttct ttttgataaa
    39481 atgctgcagc taataaagct ccaaatgaaa taccgataac atgacatgtc gtataatgaa
    39541 caaatcgttt taaaattaaa ttaatagcta gcatagactg atgaatcgta gcagaaaaac
    39601 gaacaggata agtaaatgtt agtatatcat agtcgtctcc aattttatca aatagtgtgt
    39661 tcgttaaacc ataaacatta gacattttac tataaagacc tgcacctcca acaaatacaa
    39721 cgattacttt tgttcgattt atattccctt ttgaatataa tgtatatgtt gatgttgttg
    39781 taattgaatc atttttataa acagtatatt cagtatctgg atataaattt gctaaaatat
    39841 atttaatcgg tgtaggttta ataataatat atattaaaag tattataatt attatggata
    39901 ataatgttgc taaaagtgga tagatccaca tttttttcaa ctcaacacta taaacgcgag
    39961 ctatattaag cttctatata atttaaaata tacgtataaa acaaaaaaac ataatcagta
    40021 tataaaaatt accacaagta tataatatat aaattgtcgg ttagtaaagt ttaattattt
    40081 tttaaatgat tccgattaaa tactaatgaa taaaattgaa ttttttcact gttttactat
    40141 caaattagat agttgaaaaa atcggtaaat tctcaacaca ttataacact ctatgaagag
    40201 aagttgcatg attagtagcc gaaagtagta aactaaacct caattcgacg catcgagcgt
    40261 ataaaatacg ggtatacgtt gcaacattca cattctctaa cagcctctct gacataacga
    40321 agaaaatttt caaaatgaat gcgtcgactt ctttacttga tcaaaataaa ttaaatttgt
    40381 gtagtgaatc gtttagtgtg attattggtg gtaatggtag tggaaagaca acatttgtta
    40441 aaaataaacg atttaatgtt ggtttcggct taaacgaaaa ttccatccaa aatgctggct
    40501 actttcacga aaatgacgtt caaatacatc aaaattatat tttatctccc aaagttttag
    40561 tgcaatatta tttagtgtgc atcaatttta cattaaacat tatatcgaca gcagtttcca
    40621 attttatcac cgattggtta cattggactg gtagtaagcg tgtttatcaa ttttctgatg
    40681 gtgaaaagaa atattttaaa ttaatacagt ggatcgtttt aaatatacat cgtgatgttt
    40741 taatttttga tgaaccattc aatagtctag actttaatcg tgaatcagaa cttattgact
    40801 ttctttgggc tttatgtttt aatcataaaa aggctatagt aataataact cataatgaat
    40861 ctataaaatt gaccgaactt aaaacgcaaa cttgtgtact tgataattat gatattgttg
    40921 aaataattcc taattattgc aaacgatata attatccatc acaatcggta atgtattcag
    40981 ctaaaccttc tgtattgaaa gcatcttggt attttaaatt gtgttacatg tttaaaattt
    41041 ttatgacata tttgataaat tggttcaaac ttatttgtgt ttttattttt attactattt
    41101 gtattttatt aattcataaa gaatgggata ttgcaatgat gcacaaaaat ttaacttcta
    41161 caccattaaa tatcgatgac atgtcgacca atacacacaa cacatacgat atatatcata
    41221 ttcaggatgt attgtacgta ttcgtctttt tatatttttt acgattactt ttaatgaatt
    41281 gtttattatt gcatgtcaat tcgatattca tttgggaata tactgaaaac ttataccctc
    41341 aagcattata cattttattt ttatatatat tgtatacgat catttttctg tttgaactta
    41401 ttgtttatat cgcaacagca tgttttaatg aaaattcctt aaatgttgaa ttaatttatt
    41461 ttgcactcag ttcatttatt ataggattta ttcaaacgta tcaattatgt atattaaaac
    41521 gagaatatat tcaattcttg tatacattta tgttgtttct aagtgccacc atgtgtacct
    41581 taattgatgt aaacacaatt tggtatagta ttttaggttc ggtcaatatt ttaggattat
    41641 tttcaaacgt tcacttttta aaattgatta aaggttatga ggattttaat gtagatattt
    41701 atatgattat atttttaagt tcgattgtat ggtttcttat attggcaatt gctacattta
    41761 tgaatagatc tattcgatat gctctaatac aattaagatg tttatagttg ataggatctt
    41821 acattattat gtatatatgt tttacttaaa aaagtatata gtcttattta ttttttatac
    41881 gattttaaat ttaattccat tcatatgtat tataacagta attaatgtta taaaattaaa
    41941 cctacgtatt ttagttagga aaaaagtcgt acaaattgct agtataagaa atacttaatt
    42001 ttagtatata gttatcgtat caaaagcatc gtatttatat gtattgaaat aaaaaattta
    42061 taaaagatga aaaaaactaa tactttgaaa taattcatat tcttgtcatt taactatagt
    42121 tcaaatatta tatatatgtg tgtgtacgta atatttatct ctctatagtc tctatatata
    42181 actctatatg tattccattc tcgatagaat atttatatat ctatttaaaa tctatttatt
    42241 aaattagtag tatatagaca tatataaatg ttattaatct acatgttatt aatctaaatc
    42301 taataaattc aaatctaatt tgatgtactt tatctctttc tcatacaact ataaatgtta
    42361 gacacgatat gttttttaaa taaatgttac aatgtagagt ttaacctttt ttttcacttt
    42421 cctctatata tactaataat aatatatgaa tcgtatttgt ttagttaatc gacaaacttg
    42481 atagttttat tctataaaac tgtttatgtt tgtttgagaa ttaactagga tttactagat
    42541 atatatatgc ttctaaattc actcttcaat acatcgaaat aattgtatat gtaatttggg
    42601 caaaataacg agtattattt ttgagaattg gtaaatgata taattcttat tgtttatata
    42661 tcgtaagtta cgattttaaa gtttttttat ttgaattttc ataaacaaag tatatatata
    42721 gtatactctt ttgtactaca aaaatatatt atagtgatat agtatgtatt aaggaataat
    42781 ctctaaacat ttctctctct atctactatt acaacaaaat acattaaaaa aatatagatc
    42841 ttatatagaa tagattaaca ttaacaaaaa aaacactatg aataccaata ttcaacaacc
    42901 gatacctcaa caacaacctc aaagattttc aacaacagca acttcattct caacatcagt
    42961 cttaacttca aaatctgcac atagcaatat actaatatta ggtgcagttc ttttagtatt
    43021 tgtagtttta attatattaa tagttattgc tattatatcg tatcatgatc ataaattggt
    43081 tccaaattta ttttatatac ctgaatcaca tattactcaa ctttcatctg aattagctat
    43141 tgaatctatt ccatggcctg agcaatcgaa tattaatctt catgaattag caacaacatt
    43201 atcaaaatat cgtacgacta taagtgaatc tgattctgat agtgatgaat cccattcgcc
    43261 tacaacaaaa aaaatgagca taacagcaaa agctacacca aaaaacacta ctactatagc
    43321 tcaaacaatt ccaactccaa cttcaacaat tgtgaataat acggctaata tcaaaccaat
    43381 acaagtcgaa actaccgatc taccatgcat taaacgtcat aagaaaggtg gtcgtcatgt
    43441 tggaaaacaa agtaatgaac ataataatgc aaccatagac caacaatcgc aggcacaaga
    43501 agaaaatgac tatgctgaaa taacagacct tcctgctaca gttgtagaac ttccaaaatc
    43561 gtcagcaaca acaacgacta ctacaaatac taacagtagt agtggtggtg ctagtagtaa
    43621 caatgatacc aatacgtcca gtgtagctaa gactacaact actacacaaa ataccactac
    43681 taaatctaac actctatcca aaagcactaa ataacatttt aaaataatga aaaaaatatt
    43741 tactaacgtt cataattata aaaataaata ataaatctac taattacttt tcttgtaata
    43801 gtttattcaa aaaattatta taatgttaat atataaatat ataatacttg attgtaatac
    43861 acacatacta aacttatcca catattacat catttaaata gtggttaaat gtcatatttt
    43921 tttaataaaa atctcattaa aataaagatg acgaataaga tactttatat cgatcgtctg
    43981 tagcttttat ttcatatccg ataatatttt ttgaaatatc ataataaatt cgtaaatata
    44041 atatacctag aggtatgatt ttattattta tcacatatat tcgttcgggc ttatattgaa
    44101 aagttgatat ttcaaaagga gttcgtcgca atattgcagt atgtacaaac tgatgaagtg
    44161 ctctatcgta tttacacaaa taaatatatt cggaacaatg accatatgct atacatacag
    44221 ttttaaaatc agacatttca aaattgatat gaagcttacg aacatctaaa gtaggattca
    44281 attcgattac agaatcacgc aataaatcat acgtatataa aatattaaaa taatatacta
    44341 cagtatcatt ccttttttct actgataatg tggacgcttc tggtgacgaa cataagtagt
    44401 tgcgctgtcg gtgatattct ccttgttttt gataaatatt tgtaaaactt tgggacgata
    44461 taacctggtt tttgtggcga aacactaaac ctacacaagg attataaatg tccttatcgt
    44521 ttatatattt ttgttcgatg gcatatgcac tggttagatt ctgagggatt tgtaagagat
    44581 aatcatcgtt acatatttga ggtataaatt ttatacgttc ataaaatggg tggtgtatta
    44641 atacgatttg attaaatcta aatacgtcga ctacgtacat aacccacttt gttttatatg
    44701 gccaatatct ccaagatctt atattgtttt ttgaatctgt cggtaataat attgcttcga
    44761 acgtacaaaa atcttttgtt acaagtttac taccgacatt atgaaacaat tctccaaatc
    44821 tattgtagca tttcatttca gtaggacttg aatacactat aacatggaaa ccttgataaa
    44881 gtggttggac aattacatcg ttaggatctg gaaataaatc tctagaatgt atacgagtaa
    44941 cttgagataa tattatgttt ctaaaatagt ttggtctaat gtccaaattt ttatttaaaa
    45001 ttaaagatgt ataaaatgac ataaattttg atacaataga ttgagtagat ttatcgaatt
    45061 cattacgatt cgattgataa ttgtcagaaa atagatgcgt ttgtatacaa tgtaataatc
    45121 gtttataatt acttgttgct aaattatgaa ttacaatccg acatagtaaa tctcttgata
    45181 gaatatattt tccattttca tcatattgaa taacatgtgt caattttaac ggcgttaaat
    45241 gtgtcgaaga tctaactaaa ttcaaaatat ccgatatatg tatatcattg gagtcttttt
    45301 cagttccatt ttcactcgta tcatatatac tagtagaaca acctaatgtc gatgatgatg
    45361 attgattata caagtgacat ttacaatctc caccaatatc accatcgttc cacatgcgaa
    45421 cacattcgtt atatcgacta cgctccaatc gtatcgtagg tgtcaaaaga caatccaata
    45481 ttttatcatt atgacttttc tgtaaatcct cttctatttt taatatactt ttctcatatt
    45541 gaggttgtac tataatagtt tgtcgtttcg tatgtaacga tatattttct aatagatata
    45601 aaaacatggc aaaatctaaa ggtttatacg atctaaccat ttcccaaatt ttaacctttg
    45661 acggttcaaa attaaaaaag aatttcaaaa tatcactagc atataacttt gacatgataa
    45721 taataatgat gatgattgta taataatgta tatattatat catccacttt aattcaaatc
    45781 aactggatat tcaatttata taaatattat gaataatatc attactcatc aaataatagt
    45841 aatagtttta ccatactacc tatataatat ttatttccgt atataagtat tttatatttt
    45901 gaataaaaat ataaaatata agtaaagaaa actaccacat gtataaaatt ataaatatat
    45961 atatttatta aacactatca tactacacaa tctttggtta tacaacaata atattcgaga
    46021 atataataat aaaatctatg agtatatgat atgagaatat tagtataaaa ctataaaata
    46081 gacaaatata aatatatgta tatgtaataa gattaaaagt tttacaagtt tatataaggt
    46141 ataagtgcgt ataaatattg ttttaataaa agtatacata aaatacatga aatatataaa
    46201 atacataaaa tatataaaat tattatagaa ttaatatcag agtataacat cacatatgat
    46261 tataaaggtt aatataaaaa aataaaagtt taaaatataa tttttctcaa tctcatcgtt
    46321 accatattat tctacagttg tactagtaac attgggagtg tcttcattca tatcttcatg
    46381 tgtaaaatct ggatatgatg atggatcatc aacatcgagt ggatcgacag aatcttcttc
    46441 aatatcagca tatcgtttta aatcacataa tcctgtatct tcatcatcac tatcatatag
    46501 agtatcgtaa tgttgagttg tatacgaaaa gcgtgtatta catgtagaac tatcatcact
    46561 ttcatgttct gtaaaaccat tatgagggtt cattaaaatt gccgaataat atttaattgt
    46621 cgcatgttta taagttgata cgggagatcc atatttatat gtcgcttgca tacgacgtat
    46681 atttcccagt gtaatgatat tttcaactct atacatagtc gcatgttcta ttgccgatgt
    46741 aaacgattgt ctacactgag aatacgaagg aatatttatt ttatcataaa caacttgagg
    46801 attttctatg tcgaaatata ctcgtctata ggtatttttc gactttctca tcaacttttc
    46861 aatagcagaa taatgcggat acaccaataa tacattggga aaatgtactt gtggaaattg
    46921 tggcataaaa ataaaagttt tatgtccaac ataattcgat tcataattct taacatcgac
    46981 tgatatattt tgcatacatg atgtatcgta cacaaagaat gatgcacaaa ttctgtctcc
    47041 atataaaact ggttcaaagt tgaatgcttg ttcgaaatcc ataacaatgt aattcaaacg
    47101 attagcttcg aaataatgtt cagattccca ttttccaatt ctaacatgac ctcctttaca
    47161 ttctttatta tcaggtaaat atataagtaa aactttctta agtccacacg aatccattgt
    47221 attcttggtg cgaaataatt cctcttgaaa tgtatataat cgtttaaatg tatgtttttc
    47281 atagaaatga aatagacgaa acggctcaat gtgatatgat ttcgaactga ctgcattaac
    47341 gtatggctcc aaataaggta atttatccat atccaaatca taacgatcat cagcaataat
    47401 atgattgtac ataacattat cgatgatatg cttggccaat aaagtgaaat gtatatcaca
    47461 ttttataata tcatacattc gaaatggtag tgctgaatgt atacctgttg ttgcatcaaa
    47521 attcaattga acgatatgtt catatttctt catcatatca attggtgttg ctgttattgt
    47581 aatatgtttc atccattcgt catcggtaat tggtacacta ccagattcta cattcgacat
    47641 taaatattga cgaattttag caaaaatcgg tctaagttgg tatttttcgt gaatatgttt
    47701 cataatacca tgcgagatat ttttggctgc gtcttgaatt ttaaaccaat tctttgtcat
    47761 tttataatag tagagactct cgtcactttt taaatgtgaa actgtagtta aatccgtata
    47821 gatcgtttcc gtataatctt catcatttgc cgatgatata gtttgaatat ttgcaagttc
    47881 tgtatccaca tcatcttcaa acactatact cgtaatttct tctgcaacag aatttaccaa
    47941 aggttctgat ctcattattg gcgataatgg ttgtggtatt ggttttgatg tagaagtaga
    48001 tgcgatacta tcatctgcat cattacaatg tacatctaaa gatgatgttt gacgaattgg
    48061 agggttttgg tataattctg tcgttgttaa tggaacgagt ttgttgcatc gttccatcca
    48121 ttcgatacct tcatcacgtt catctaaagc gtatgatata acttgtggtc gttgtatagc
    48181 attattctta ggacgacatg atgtttgcat tggaattata acatcaggac ttgataattc
    48241 agatgcattt ttaggtcttg ccgggttagc tatattcaaa tgtagggttc gtttcaaatt
    48301 tttaaaatac tctctagttt cttgtggtgg taataaatga tcactaccag cagtaagtgt
    48361 actaacatca tcatcgtaat tatcatccat aacatcacct tcattaccat tttgattatt
    48421 atcatcttca tcagtatcgt tattatataa atttctatcg acatcacttt gataatcggg
    48481 atctgtagta ttttgatagt gattgtgttg ttgattgaca tcatcttcat catcagttgt
    48541 agaattttca tatcgatcac catcactttg attgccatcg ctttgattga catcattttg
    48601 ctcgacatca ctctgctcga catcactttg gtaggctact tcgctttgat aggcatcact
    48661 ttgatatgca tctacttcac tttgatatgc atcactttga taggtatcat tgctgtcttc
    48721 ctccaaatta tattttattc tagcttcgat attgtatttg tcatacatat tattagattt
    48781 aatgatggat gtattcaagt tgttatccat gttactatca tcagatagaa tatatggatt
    48841 tttgttcatt gttcttgtag tgttactatc aaaaatagac aaattactat cttcatctga
    48901 tgatattatg tggatagtag gcgaagactc catagtgtat gtgtgtgtag aatgaaaaaa
    48961 atccaatata ccaatatcca aattattttt tcgtccaatg tatgtgtgag aataaattga
    49021 tgtttgtatt ttatttttgt ctatatatat tggatgttag acaaatttga tgtatttcta
    49081 atgtcgtcaa tacaactttg gaataactat tgttgaatga tgttactgaa atcgatgtta
    49141 tttataagta tatatagata aacgatgtat aaatgtgtat aattttacaa tgtaattcat
    49201 cgacagtgtc tagtcagata atatccattg gatcaagatg gtctattgta tatataatac
    49261 attgtaaata ctgatggagc acctaaacat ttacatttac aactacacta ttgttcgtag
    49321 cagtctagcc tattataaag ttgtggaaag tgttgctaat ttaacaacat atgttatatc
    49381 aggctaataa ttctttaatg ttgtatctaa tagcataaca aagtgtagtc aaagaaattg
    49441 taagcattta agtgttccac ttataaacaa cgaattaaac atcatcaaaa tcgctggaat
    49501 ataaaaacct gctgttccaa cgattttaat gagtttgtac gtatggtgta cagtatatta
    49561 tatagacaaa tactctatta caatatcttt ccatccaaga tccaaaagca actgactata
    49621 actcgtgcag ctaaaccaca tcaattgcac atttgttaca aattataaga atttatatat
    49681 cgtttatttt ttttgatttc attcacatcc atttggagaa ttgtatcaat gtatcaatgt
    49741 atatatatgt atatcatcgt ttttttcagt ataatatcat aataatgata tttatgatgg
    49801 tacataatga tggtatgtct tgatgtttgt ggtgtcatta tgatgatgat atttttttca
    49861 tctctccaat tttgatgaat tatgaattac ttaacttgtt aactatgata aactaactac
    49921 aagttaacaa ctactatata cctaaatgta cctacatgat tacatgatac aaattatgaa
    49981 tgaacctaac tatatatatg tatgaaataa aataaatttt cttacaatat taaaactaaa
    50041 agtgatatat aaatgtacaa aaaaacaatc aatgtaataa gaattaatgt tagaaaaaca
    50101 atcaatttct acaccaacac cacaatacta atcgatttct tatatcacac catatattat
    50161 aaggaaatgt tataaaattg aaaataccga gtaatacata taaaatttgc aaacatgaca
    50221 agaaatcatt atataaatgt aactaaaagt aatatttata atggacacaa atgtatttga
    50281 tatatattat atagcataca cagacaaact aatatatttt gatttttatt acaaaaatat
    50341 cgctctttat aaatatatta aaacattgaa tatgcaatcg tgttaatata ccctttgtaa
    50401 gattagcttt tgtaataaaa gtctattatt ttttggtagt tcaaacagaa agttgtaaaa
    50461 gaattttaat ttacatgtac aaaaaaaact agtagctgtt cccaaatgta aaaccgtata
    50521 cacaatgtaa atcgtatacg atgtaaaacg tataatataa aaatttttct tatttttagg
    50581 tgctctgtta tatatctatg tatgtggggt atagtgttgg tggtggtgat gatggtttgt
    50641 tgttgttggt ggtggtagta gtgaaacaga gagagagact acaagtacga cgacaacgac
    50701 aatgtaacat gcactttttg atgtaaaaga attactacat acatacaaac cctttccgtt
    50761 aacaggaaag aaagaaaaaa ttctccgaat tttcgtataa aacgataatc tttttaaaac
    50821 gagaaaagaa attaaataaa caaaacacaa cagtatacat aaaacacata cacatcatct
    50881 acaacataca agttgaaaaa tgtctacttt tttttaattt aatatgttgg ttttccatct
    50941 caaattatat aaatgctatt atgaattagg ttttttttca taataaacga ctacgaccaa
    51001 cataaagaat ctaatataca gttatattta aacattcgtt tcaaatattg tctaaaaaat
    51061 atgtttaaaa gtatccaaat gcttaaaatt atccaaatat ttaaaagtat ctaagtgttt
    51121 aaaagtattt aaaaagcatc caaaatataa gcatacaaat atttaaaatt atctaaatgt
    51181 tttactcatt tttcatttca ctatatatat tatacttaat agatacacgt tttacatatt
    51241 tatcatatta aataaatgta catcattaaa acttagacaa acggacatat tagaaacgga
    51301 catgtttttg gactatattt ttaattatac ttgtaataca aaatatgaac gtatatgaat
    51361 gtattaaatt tattaaatgt ataattttca agtttataat tatgcaaaat taatttcaaa
    51421 agacgacaat acgacgggaa ggaagaaatg acatgattta ggttcgaata aatacacttt
    51481 acgtatacat gcgcaaatat atgcatacac atagatatat acacaaatat atacacacat
    51541 acacatacac atacacatat atatacatat acatacatac atcatatata ca
//
LOCUS       DuhNV_F4                31968 bp    DNA     linear    04-JAN-2021
DEFINITION  UNVERIFIED: [ Diabrotica undecimpunctata howardi nudivirus] viral genomic
            fragment 4.
ACCESSION   DuhNV_F4
VERSION
KEYWORDS    UNVERIFIED.
SOURCE       Diabrotica undecimpunctata howardi nudivirus
  ORGANISM   Diabrotica undecimpunctata howardi nudivirus
            Unclassified.
REFERENCE   1  (bases 1 to 31968)
  AUTHORS   Liu,S., Sappington,T.W., Coates,B.S. and Bonning,B.C.
  TITLE     Nudivirus sequences identified from the southern and western corn
            rootworms (Coleoptera: Chrysomelidae)
  JOURNAL   unpublished
REFERENCE   2  (bases 1 to 31968)
  AUTHORS   Liu,S.
  TITLE     Direct Submission
  JOURNAL   Submitted (04-JAN-2021) Entomology, Iowa State University, 418
            Science II, Ames, Iowa 50011, USA
COMMENT     GenBank staff is unable to verify sequence and/or annotation
            provided by the submitter.
            Bankit Comment: TOTAL # OF SEQS:5
            
            ##Assembly-Data-START##
            Assembly Method       :: Trinity v. v2.6.6
            Sequencing Technology :: Illumina
            ##Assembly-Data-END##
FEATURES             Location/Qualifiers
     source          1..31968
                     /organism=" Diabrotica undecimpunctata howardi nudivirus"
                     /mol_type="genomic DNA"
                     /isolate="Monmoth, IL"
                     /isolation_source=" Diabrotica undecimpunctata howardi"
                     /host=" Diabrotica undecimpunctata howardi"
                     /country="USA"
                     /collection_date="Jul-2012"
                     /collected_by="Brad S. Coates"
BASE COUNT    12149 a   4491 c   4318 g  11010 t	
Future	Location/qualifiers
Source	1..31968
	/organism="Diabrotica undecimpunctata nudivirus"
	/mol_type="genomic DNA, partial sequence, Fragment 4 "
	/strain="USA"
	/host="Diabrotica undecimpunctata"
	/collection_date="2012"
gene	448..678
	/locus_tag="DuhNV_F4_ORF1"
CDS	448..678
	/locus_tag="DuhNV_F4_ORF1"
	/codon_start=1
	/product="hypothetical protein"
	/translation="MGDSFFNFLPTFWYKLYMYIDCFFDVGVTKFFKCWSKIIERLNYRAFLFFHVYILNVHVCVCICMLYVYMYVYTCV"
gene	994..2070
	/locus_tag="DuhNV_F4_ORF2"
CDS	994..2070
	/locus_tag="DuhNV_F4_ORF2"
	/codon_start=1
	/product="rr2-like"
	/translation="MSTKIKLDAPPPIRLDSIAQENGVGLEWVPEDDDVVEDIVNPKYLKYQYSLLYPPTPIFEDIYRLWMHHQSCLWSIHENDPSVDCDKFAKAPEQFQVIVLTMIGCIMIGDSIVLDSFESNALPITAYETKAFIADQEAREMVHKAMYSKMLDVSRNAKYYRSVEFKKKYMDRFILLAVRYKSNDIRIMFYFIMMCENILFAPMFQTICYLATKGYAPKLCDSNLLVMRDENIHYLHARTQSIKFKRKIDIHLANKILQDFIETVESLCIDIIGDYSDGIYNIHHVLEHFYHVVHGFKSENDLYYSAEEYACGYLKYSKTPAELYMNLARCDSNINRMEANSTDYLVSGSTVSLNYNDG"
gene	2775..4625
	/locus_tag="DuhNV_F4_ORF3"
CDS	2775..4625
	/locus_tag="DuhNV_F4_ORF3"
	/codon_start=1
	/product="hypothetical protein"
	/translation="MKTFIICVYAGLFYISTISSLEYHTNKVDIVVDTLYTNITNNNTTPHHIENNIITNNNDNYNDYSELHIDSNTNDENSNDVNNIYKNILTFDLYNADMENALGKNNRDETDSIKDDIVYTETSTIVDTTPKNYIDNFNLDINNAFVQANDEQNSKQSDLNWILNVVNASTLEILNVDPFNITNILSTTTTSATSVGSNSTYDTIDKNINSDNIDNDNDGADVEYLWSYNLLNDLTVNINISDLFDDITSLNSSSQNVDDSNNGEFGINVPNENNNSQNAINTIINSLNDEYNDTISSVENLDNIKPSALRSDNDADNALNRPKKSDTYKPHDTLTLIIPHNKIPLVTTGEGDNEEISQDNIYNSKYHGDDDDDDSSVSPSSKPNHHKSHKNRSTKLQRVLARIKSICKTNSCISEYCMKRISKRNRFKCLRLRKHIRSNRIDNSTNSSINQNAIANTTNPNVKNDTNNNGDGANDDSDLTFIAQLIQNTANTTAVIMNSNLFADLFDEEDFTKSAPPNITSVKSNLPLATLGLFKIPDWIEYIIYSISAFCLVVKVWLLYRYRMCITSRFCQWLCCHAKCTQRKYKDVKHDVEMCESIYSFPPPPPPLPSERDPFL"
gene	complement (4667..4942)
	/locus_tag="DuhNV_F4_ORF4"
CDS	complement (4667..4942)
	/locus_tag="DuhNV_F4_ORF4"
	/codon_start=1
	/product="OrNV_gp104-like"
	/translation="MKGNFTSSFIPLPAKPILYPIPTGFKVKKYMPNESILCIRSEFEQLYLDNVTHVYNMPGNFDQIRKISKQFNIICLDVKLVKYIADSCYPK"
gene	complement (5353..6579)
	/locus_tag="DuhNV_F4_ORF5"
CDS	complement (5353..6579)
	/locus_tag="DuhNV_F4_ORF5"
	/codon_start=1
	/product="OrNV_gp105-like"
	/translation="MVSIAAQQQFKYQPCEILVPKLIEEKMLSKDVYCKCKKKAKSCNASVPSVQSMINAKPELAVFGCLNEQEYSGNVIFENAIIDATSHELISSRVRYYFTHDYNLYRTKDQIATFELPNSTYDVHEVITRVDYFNETDTVPEIVTVKGRICRQKFNYVGCTYNVTGSIEVEFPELLKIISQSKSQPTNYTRRRKFIYWAITLTVDNVDYMFRVAFRSSDDHNNRYECNIECENVELDGANFLLCFNALYKYYKFQYLTQNKKIYPIAYNKDNVPNLTTQQEDILKTIKLVPYPQNETHSDKISPEMTLLLKYISFRKYRWVDRALDDKFDTSIFESIMVPKKVENEQGPEVADVFSYETDVIDEDDEDKDTIPQQTQDDQSTEHSEDLRPMECCNGNKENDSTVLNTEN"
gene	complement (6806..8893)
	/locus_tag="DuhNV_F4_ORF6"
CDS	complement (6806..8893)
	/locus_tag="DuhNV_F4_ORF6"
	/codon_start=1
	/product="vp91-like"
	/translation="MDLVLLIVAIILIVILLVLYIINHINTTTNLNDIIQDLLLIKPDLASFALDTKHKSDGSVVYRNVVMDQDGNPKITEDANPIGLDGQFIILKDHGDIIPLPDNNGFTITGLDLIKFKCPDGYEGINCQPKPICNENDDETTYKLLTYTQFNNLNLYRNTFNHREITNTLASLENDNEPTHPRIRVHCLNSQGDFELETCPNNRLLNDDIQCEVYDICEDRMNGYKHKYQIDANNPPLDDDEYYVCDKNKSVKTKCGDGTVFSESVKGCIINSVCFNQNNKTIPIDDTSYVQCQNDSGIKVFCPDGVKDTNGTLSCVIKTCEPRDEIFEDSLLKYTYGRTLCVNDVPQTVKCDNTPNPKVYNYTWAEDFTYTIESWPKEILNDENVCVAPTVDIIHSPNIKLKWSNAMYEEHKYNILTEEYVCDNNEKYRWDYKNRKLLPSYPDDGSIIDSATPCQNGPITNISILKPYHMLPENNEAFICIYNVIQIINYNSYAFWPKYDPSTPDRPYRLTDITLIDKKMKITTYDSAYPPLGFIRTSDKTNINAGEVENLELMGYSTLKPIDDAIYYVIASGMLNKIHIADSKVISEEQFDLVNNINLSETITCCLDLSIPQVSNIPGLEFKINQIVWNNITYDSVYNLFSVLHPNTKTTVLKIGDHIEISMQNTNKPHQLLRHRRLETRHQNKHQHKHLKHHK"
gene	8986..9594
	/locus_tag="DuhNV_F4_ORF7"
CDS	8986..9594
	/locus_tag="DuhNV_F4_ORF7"
	/codon_start=1
	/product="iap-3-like"
	/translation="MNLDNTTFLRTSSLLNLSDMDKLTKTNNTNDDDNSSSLHRSLYCNEEFQEVWEITPTIYISHTPNRPNDCQCRECTHRRNPRYARAEPKYPAFNNVKCRMATFEKWTKFNTQSIKEMSEAGFFSTGVGDWVKCFHCGGGLQQWKHYDIPWEMHAFWYPQCVFVGRNKSKRYIRNVLKRFGSGRVYEDREPTLLERVRKILHI"
gene	9539..9745
	/locus_tag="DuhNV_F4_ORF8"
CDS	9539..9745
	/locus_tag="DuhNV_F4_ORF8"
	/codon_start=1
	/product="hypothetical protein"
	/translation="MKIESRLYWNELEKYFIFNSKHSYHYEYISVLLMCSTCHMCSKCVQKNLLYHNFSLAQYSSLLFISKN"
gene	10044..10652
	/locus_tag="DuhNV_F4_ORF9"
CDS	10044..10652
	/locus_tag="DuhNV_F4_ORF9"
	/codon_start=1
	/product="pif-3-like"
	/translation="MITIKISHVLIIIVLLLILFIIFILKNATNIQLDDGKIDFPGSQKMQVKQDCDVETVYSMEDSQCEAICKSPGLFRTKHGTCVNILVFDQEAVENSCDPKRGVLAYLLGDPQFGTTKLLCLSVDVGIQSDDLKNKNIICKNGDIDINYLETFPQLSSCKCADGSILAKISNTDTVRSHGVCVDKSLEPLYAFSNLLYNKNAI"
gene	complement (10907..13426)
	/locus_tag="DuhNV_F4_ORF10"
CDS	complement (10907..13426)
	/locus_tag="DuhNV_F4_ORF10"
	/codon_start=1
	/product="dnanel2-like"
	/translation="MSDLEKILSLQTNSNDENDVVVDVSVSETLQNIQQYLQLTHMNNLQKITTGVNLKLLNYKAIGSRKNDARFTIEDGEIYDADEHKFERNQYKISKLNHGQCLIWDYVQTNMDKIVLVQAGPGCGKSFVLKSIAYNHKQAFFDCIIFKRDLLSCFKYNTRRFTVAKFAMQLLQLNFYEFTALEKQLSSRLSAYHFILVIIGLLKKASLPNLRGSIVFLDEYTVIPKPLLLTILILFEHYKIGAIICGDKNQLQNIHNSRHAALTSYTIVNEFAHKTFQLYKNERCSDVEYNKIIDYFAEFSSEKRLDNYAYALISALFLRQLIEIPQYHHIHLAGTHQELSNLAHNLVCNNSYDTDFYMLDQSRLRDKDFEVLAKAKLQYTKSALAYLQRIAEQKPPTVDKFLPYLPLVVGGKYYIFRHSEFSTGILVKINRANVNNQQHIISVNMQLNDGTIIEVKRCSKDEVMFDTHRAFLKENDNGKLYSFPIYPTNFMSIHKCQGCTISDKLDLILHHTNYQGLYVALSRVTSPSQIARIVIPNQISHIVSTIINFPQHVTQTPITVTNLKEQMVNYIFYEITSNLNEFGTLVVDFILNTDTDYRKQKRKEIIKLAVKSCKQSLIQNKISLDDDINKNMTMSTIIKYREIILALSYIDTVDRNVWLHEYILANKDLHHLIPADIKVNSKSMTSLSNNNDTLSVITDLTSTYPMDVSTLSYINYISKTNNRGDQKDDEMFVKYQISSDEYGMVRETTEFCVKVYKKLTNDETITPEWLIDELNMMLFQNKNDQTSIKRGHSEDINNNNKISASKIALDLKRQRLNKKLKYNESDINAEKSTIYDYIG"
gene	13552..13914
	/locus_tag="DuhNV_F4_ORF11"
CDS	13552..13914
	/locus_tag="DuhNV_F4_ORF11"
	/codon_start=1
	/product="hypothetical protein"
	/translation="MDILIMVFYICFVITCFIVIMLIIILLKSESAVSNKFNVYLDWSNIPKCLNSSSVYSISSTLTTPLSDQQISMPTSPTSISLADPLELPKVHYSDATLVRKKRRAYNNDYYHLTYDIESE"
gene	complement (14044..15276)
	/locus_tag="DuhNV_F4_ORF12"
CDS	complement (14044..15276)
	/locus_tag="DuhNV_F4_ORF12"
	/codon_start=1
	/product="Ac92--like"
	/translation="MADTSHQSDIKKIKNSTDIYKYIPLDENIDVMLFEKPMRTLGSRVFDEFDNLSINTICDQYKSCVSEFYEFTSRYRLSHPKYNDVLEKFITRLCSIYNITKDVIFVEVTKYTTTEWGNLYWKFAHLSSILLSYAYETNKITNFLDFTTIIYNIDYILPCSLCKAHYSEIKTSSEVLDVMKKIAFGSVVTGVQMFHNLITINVDKSPQYSNRPNRPIFGKIDFAHTYNCISLQPDTQLKSSTYLDTYIDWQSKTHILLTTILSVLFNQSYEYTSNKLKATLYTPPFVTTIIPLHRNTTTRIYGYTDLLFNKLTCKQLQFCIMKSLLLQFDQLSLNKDANLAIIRFYKLHPDVIEELVIANLTKNDQLQQKTNILDKLKQIQQLDIDINGIILDENNKDDNVDGDEDKDGNK"
gene	15425..17125
	/locus_tag="DuhNV_F4_ORF13"
CDS	15425..17125
	/locus_tag="DuhNV_F4_ORF13"
	/codon_start=1
	/product="OrNV_gp114-like"
	/translation="MEMPNLSNAPLPQQMMTSLPYLNGGNPQQQPQQQQQFQVLPTPQQQMTTPPQNHQYYQQMMSNGQPMAPPPQQQAPPQQHIQQQIPIPMHVPTPQQQPDQQHNQDIPLKSYVSNILDQQRALAGNGNGGNNKVVTVDLEKCEQFEDVFNNESKAELAADFDLIKNMNLIDDPDVLHTLFLKHKSFACREYYYAVLVAIYKDKYESLYVKYPSLSVYVEFTISQIIFNDEMKLKDICLSRNIRLPDSGSKFNNLINRKRSRPQSHDTNTNGIEEKRAKNTLHPFLNLPYYNAQPKLFKIGECTQYCVPSDFAPLFARVSVAPLGKYNTNVTYTGLRIMFTKPIVSLLVPKVHKTFVFVSMEHFQRLGEILTKQTGLMVVVDSFAYGVKQRVKVISINDGRILPSPVGTVENKNEDTTYHEGFNMIIITDMSLFRLSNNTLTTKSYSDCIYKLPDNLLSDDQYNNCLKLEDNTADENQRILDKYEEEVNENQNMIITSTPPPQQQPLQVQQQQISISPTSNNKTVSEDTQIVSPVDILTKFSTPNNSSVVDESNISTVDTLVSNQPVV"
gene	17701..18963
	/locus_tag="DuhNV_F4_ORF14"
CDS	17701..18963
	/locus_tag="DuhNV_F4_ORF14"
	/codon_start=1
	/product="odv-e56-like"
	/translation="MAARSLETFLKDFRQIGKSTVKDAEALVKTLKSSIKSVDDAVVALPITKSKQGFLLFGEESVGAVNKIMREGNLPELVKLSKKSIPFTSADVKSFEQLVSKTPERAYKNVTDAAVGAKQKYPHLDIGEADFSKMSKTATKDVSKIQNNLFKYFKRGTTVALTLGAIYVGVDWLTKTTAQRKGCFMLTTIDGKTTSCKVQAYSCVGEGGTMCSESLKYYNVTLILMHACNLEDDSALKKAIADAASIKPEELKSKLASVIDNNFEAVSKVIDALPSKPDLKVCELSHPDIEKGVIPPCRMCSPSDNPTSTTYIDPALYADNISFQCSINPTLLDTLADVVTKTGKDIFDGISTGFGKILKPLLIVAGIIVTIIIIVAIVIKILRSKQEGRVYDSTIQKYVIPSAVSSASTATTLRQVPSVY"
gene	complement (19122..20159)
	/locus_tag="DuhNV_F4_ORF15"
CDS	complement (19122..20159)
	/locus_tag="DuhNV_F4_ORF15"
	/codon_start=1
	/product="OrNV_gp116-like"
	/translation="MLNLRKSHSASIFVFLYNIKNGVTCSLADDNTSTNVVTLDNITPLINATSLQNGYIVDKTMLALSKVRIQAALPDFGITILMLFFAEFYSKGQYPLYVYTFRCIKELEIIERFLLTYNLNHIKLPHNLATHEKYGLRNYTFNKTEMLTVNMFRQLVDLMKSPQVTPEIFIDCIKMLHIKIIESAYIFTSITKNCKVINECHDLLHCNVISACKKDTFEFTFEKPEKSLRYDGDYWFEVPYMAVWFAYLNGKVRYASFVSCDVTLLMDIFTRNNVNGLVVGFIHENQIYPIYFKDPTLYTEWDKTVEYIKSLDMNCAFRTDDISEGHKNRTYFVKNKIKCIFKLEK"
gene	complement (20407..21372)
	/locus_tag="DuhNV_F4_ORF16"
CDS	complement (20407..21372)
	/locus_tag="DuhNV_F4_ORF16"
	/codon_start=1
	/product="OrNV_gp117-like"
	/translation="MFILVNNDENNDTSDTLRSMKDCYKEILNYRVKFPICSYSRISRRNAAVIPKLTLADRQKNISDQLAQLEGWWQYPEICIDGQNGTSKSTLSKSLKRSYQKVNNLKPRITQGSSYNINPINSLEYMEYQLQSKGENIVWDRWPYANLIFYFIHYLMSLYPTQHLPKNERLMWQHLNNMAIETSLLETMDFTKSKKITPTIILVCSKFEMISKILLKRGIETESRNDVYNAKNYNYQMAQYYVYRWFSKLLPCPVFDIYEFYKAGYSISEMHTLIAEKIDIRFKPTEKDIILNTPDTKSADELHRLLTYYSDDTMIYDYSKK"
gene	21449..22249
	/locus_tag="DuhNV_F4_ORF17"
CDS	21449..22249
	/locus_tag="DuhNV_F4_ORF17"
	/codon_start=1
	/product="OrNV_gp118-like"
	/translation="MTSVELVLYTNLSNVGKYYYAREFETDIKSDRKELTLDGVTFITITVTGIPDGVHPLANEALIPKDTPRRLYIYSDVLLDDRYLKTIDEFYGKIPYPILKCLTFNRYLPTYPKNNFYWCNETPSTVTTFIEYRYLTQRHLISNICYNGISGKLYKFVLPDRPLLVIIMPNNFIRTGEKCGYFKFDNNLIVRVYSKHLLSSALIDLEGKAEISKISIDNIKLRTIIEQLFVRFGMHKISSNSPDQLYSYDQYMTMVVGNISNIILPK"
gene	22323..23687
	/locus_tag="DuhNV_F4_ORF18"
CDS	22323..23687
	/locus_tag="DuhNV_F4_ORF18"
	/codon_start=1
	/product="OrNV_gp119-like"
	/translation="MALSDSEAINPLDFKQGYVVIAVPRIYINCDENINIDQCIPNYRYIKYNDLKEYVSVAVNIATSTTDEQIAKINYFINKLTEDAFQNNEDVFKDKEEKDMYNKHLEHIKQLQQSNQNIDTDSPLPPMPDISDLKSVLNFIQFSAEICKDFDIDENYTDTTTQGITFDLIRNYVVDPQTNVLISAEPAENVQFKLYSQIPNNRDYEKNHKYIRELTNDTDFNRMQYILSHFEKTLMFYPGYVYDKTSKILSLALFYLCIYCTSRPIENNCSTDLKSNILAYTIDCIIRSRVIQAWQRDPSTRHLMSDLYKNHDPKFAMSQLCLLPSPRERCLNFVNAMKEKPELKDVISQLNYDRYMAIIDQYRVKINNNEYYILNNSFIANISKILPENLAPLSECYMASRQPQHSTHQATKRPSPFPTHNTSCSKNPNRRKTSNQSSSNNSNNTSVYEDMSIG"
gene	24133..27990
	/locus_tag="DuhNV_F4_ORF19"
CDS	24133..27990
	/locus_tag="DuhNV_F4_ORF19"
	/codon_start=1
	/product="OrNV_gp120-like"
	/translation="MSMPIQPPFQVQMPILSTSTTQPSIQQLMQLPFAQQSTQLSVQSNQIQTPPSSLQQSIRPVSPSQQQQQQLPMQQVHVVHQQIPIQQEVVQQQLQQQQQVPISSQVQHQIQVQQTPQQQISHSVQQQGITSNPFQTQQQTQVYGQQISNQCQSTSIQQSIPTQLPTQIHAIQQPSSQFVQPQYVQPQQTPIQPQIQLQPMQVQPLQSQEIPVTTVVLQNDQQTNDQQIQRNENVEKNTEIVPSSPTITTQTLPSPMLVSSSEHVIQQQQQVILPDTNVTTINPVSIPAVPIPTSPSLVQSQEIPIVAMPGDEIKNTIKEQQLGQQNQIPNQNLMSNQQNVVQNYQQQPILPIVPSPSQQQPTLTSSQIQDITVQQNITVSPEVNIQSDKNLTNGIENKNLNNDTSTQEIIHKPIQLVENNIDDNKTDISSIESTNTSNISNNLNSITSNNEIITTNTGISVSNTNVIVNELVIPSNNENGAVQTFTPTVNDSLISSTCIQSNNQQNTLSTVPVRTNEIIPSPHTQPIEQSGVVNQLQQHDLKVSDILPTPVSHVEVNDVHHQQSAQQPVQCVEESPRENNVPTSIISSSVSVVQSSVAVEESSPSLSPPSTPIPSKINSGSVTINGQCQDSSVSNDTIEKTGNCIQNNCNSNTFTDNSNGQNNDINDIEIDDVEIPISTPIHVDKYKTTLIEAPSYDTDNDLEMKLDSDSEDDCDSKMDNNIQSNNDLTQSSILQSVSTTTSSSSMSSPMSVILQENSRVSSILNPNNESRKRKLPSTTISLQKFITLIYEIYQDMTFDKHSKKMSFKYSISYYVDNMTDIASKRMRTSIESTQSTIHHSSHTVIFKQSALNCIINKVFVWFEQNNTQLLFSREILKYFLATHSMFIKPTDFINTNAIVKIDKRTKNSSQLSNGAILYEYVKGFDTFIGSMPRCELTDIEALKFIVTNEISLSPKLYNIINTIKFIPPQYIQDIDCTNREDYTNILIANSKQACVLMTADIILYYDGNQFVTPPTNIEKEFTALTKDVSTLGRGDYVVFEIIFSNKLKVSDILQYKWKSETILPTLYVDRLALIHKICPNINITQPVSSSMILDQSYIQKPNKGFGASYIYHKSNLTAAAIGVVDKHVVLAFIDDTGCLVSKIKMPIVGPPSHCFSILAYYAEMGRTKIHINDREYTLLGDLANVKIFKTGLAVELRDGNKLGLLSTKQISKLSEYKPITIKKETAILLNNVTKQFISNPIFIQQLIKNITSTSPGILSGDIKHSLMQWIKPQLDNANSFDNYNV"
gene	complement (28192..29463)
	/locus_tag="DuhNV_F4_ORF20"
CDS	complement (28192..29463)
	/locus_tag="DuhNV_F4_ORF20"
	/codon_start=1
	/product="dnalig-like"
	/translation="MFKFKPSSKVTSKRAPRKKFQYLNRLQYLKQSVTCDDDKFKDILLATTNNNNTSDNIVHSLIDKITIPPIKMLNVQNITNTNINHSQSGNCENSNAIDRNVYNGGDERQKLQMRQLENNQSAIMYQHQLTPLLPMLARPQKGFNDIDNYQDYYCEEKYDGERMLALVYSNVHYKCFTRTLKPCTIFHKRILLNYGYSNCIFDGELVYTDKQGNIVPICNTGLRSVLFIQYRIFDIQMVNGVFVHDKSFLERRELLEKVLCLSDGVMISKYTQCKDVDNVKSIFNIVVQSGGEGLMLKHKNSLYLSNRREWVKLKKLHLIDAREEYDLYAYKFKPDKNGILQILDCGYYDENDRYTHVVYVSSGITYNKRNKLRLLIDPITKLFKSKVIVTIAADKITNNKSLRHPMLLKIRDDLDSIDSTVFV"
gene	29522..29953
	/locus_tag="DuhNV_F4_ORF21"
CDS	29522..29953
	/locus_tag="DuhNV_F4_ORF21"
	/codon_start=1
	/product="OrNV_gp122-like"
	/translation="MNTNAQYLYNNISNDNIESLYNEASTIHPTAHIDKLQFSNQIKPFTKEKICRKRIYGDEYKELELLTYEPQSKLLKLDPIKYEEIDTDASILFTNASSDNRSNQPLPTPTRRNYNSINIPFAYIPKLCSNCYHYLCICIYIKK"
gene	complement (30062..30436)
	/locus_tag="DuhNV_F4_ORF22"
CDS	complement (30062..30436)
	/locus_tag="DuhNV_F4_ORF22"
	/codon_start=1
	/product="OrNV_gp123-like"
	/translation="MYIKFANTDGLIFNSELHEVVLPNELGTTYLTNDGIIIIDRQPNQNNTQLNINSMILTIRKLLDTTYALDSKIVYIYLPRMSLNINKEAFIQKQFLKLSTRLTVYNDEKYDKLTTPYEIHLIHE"
gene	complement (30538..30436)
	/locus_tag="DuhNV_F4_ORF23, partial"
CDS	complement (30538..30436)
	/locus_tag="DuhNV_F4_ORF23, partial"
	/codon_start=1
	/product="OrNV_gp124-like"
	/translation="IKKILKMKSFVCGAPGLVGGRRGEPITTNDRQFNCSFGQCKVATPSNQYTSIDQNNLFNLDFTLFDITVLQQNLNRIIEAIKITHNSILEWITDMEQQVALKIELGEVAQTVSLFNKLNNIIPRLTLARKGVDGWFINVQNLVTDLHELFREYDVIASRIKSLHISHTMVGGLQESVNVIARQNSAKSKAFQRLITRLLSLDGQIRSQIQRVIFKVQELSSGLLKYGSDDDKVLNLNELVTLISSLIEGETPLVRIQTKLSNTVNSTPINFTLKTAPVEDIPLPIFNLDTKNKVDAPYIIKRLNDIHNYILYTTHTKHKIDYIVEYVEQHLKNDVQYNTIINKIEQIRMNNLPYNFITTLRQKSNEPINIFLTIDTINRVLKELTPEDVIYRVELESILRDAQNLAQIVIQENNPNNQNIIPNIPQQIQTTGINDDDQNMEINENLQRQNQQPMSNEPSTSSSTNYTSSINSNDLQ"
ORIGIN      
        1 attaaaaaaa tattaaaaat gaaatcattt gtttgtgggg ccccggggtt ggtgggtggc
       61 cgaagggggg agccgataac tacaaatgat agacaattta attgtagttt tggtcaatgt
      121 aaagttgcta cgccatctaa tcaatatact tcaattgatc aaaacaattt gtttaattta
      181 gattttaccc tatttgatat tacggtcctt caacaaaatc taaatagaat tattgaagcg
      241 ataaaaataa cacataatag cattttagaa tggattactg acatggagca acaagtggca
      301 ttaaaaattg aattgggtga agttgcacaa acggtatcgt tatttaataa attaaataat
      361 ataataccta gactaacatt agcacgaaaa ggtgtagatg gttggtttat aaatgttcaa
      421 aatttagtta cggatttaca cgaattgttt agagaatatg atgtaattgc atcacgtata
      481 aagtcacttc atatatcgca tactatggta ggtggtttac aagagagtgt taatgtgata
      541 gcgagacaaa acagtgcaaa atcaaaagca tttcaacgtt taataacacg attattatct
      601 ttggatggtc agattcgttc tcaaatacaa cgtgttatat ttaaagtaca ggaattatca
      661 tcgggtttat taaaatatgg ctctgatgat gataaagtat taaacttgaa cgaattggtt
      721 acattaatat cgtctttaat tgaaggtgaa acacctttag ttcgtattca aactaaatta
      781 tcaaatactg tcaattcaac accgattaat tttacattaa aaactgcacc agttgaagat
      841 ataccacttc cgatatttaa tttagacact aaaaataaag tcgatgcgcc atatattata
      901 aagcgtttaa atgatataca taattatata ttatatacaa cacatacaaa acataaaatc
      961 gactatattg tggaatatgt tgaacaacat ttaaaaaatg atgtacaata taatacgatt
     1021 ataaataaaa ttgaacaaat acgaatgaat aatttaccat ataatttcat tacaactctt
     1081 agacaaaaat ctaatgaacc tattaatata tttttaacaa tcgatacgat aaatagagta
     1141 ctgaaagaat taacacctga ggatgtaatt tatagagttg aattggaaag tattttaaga
     1201 gatgcacaaa atttggcaca aatagttata caagaaaata atccaaataa tcaaaatatt
     1261 ataccaaata taccacaaca aatacaaaca actggtataa atgatgatga tcaaaatatg
     1321 gagataaatg aaaatttaca acgacaaaat caacaaccaa tgtctaatga accttcaact
     1381 agttctagta caaattacac ttcatctata aatagtaatg atctacaata aatgttgtat
     1441 atatagaaat gtatatggat atatataaat aaaacatttg aattgatgta tgacactttt
     1501 tttcatatta aatttattac aacaaataga aaatgtatat caaatttgca aatactgatg
     1561 gacttatatt caattctgaa ttacatgaag tagtattacc aaacgaatta ggtactacat
     1621 atttaacaaa tgacggtatt attattatcg atagacaacc aaatcaaaat aatacccaac
     1681 ttaatatcaa tagtatgatt ttaacaatac gaaaattatt agatacgaca tatgccttag
     1741 atagtaagat tgtatatata tatttaccac gcatgagttt aaatattaat aaagaagctt
     1801 ttattcaaaa acaattttta aaattatcta cacgtttaac agtatataat gatgaaaaat
     1861 atgacaaatt aacaacacct tatgaaatac atttaattca tgaataaaat atacatatat
     1921 aaatatatat acatatacac atataaaaat atttatagat cttttatata tataaagaaa
     1981 ggagtaaata aaggcttgta atgtatagac acattttatt ttttaatata tatacaaata
     2041 cataaataat gataacaatt tgaacacaat ttcggaatat aagcaaatgg tatatttata
     2101 gaattgtaat tacgacgagt tggtgtaggt agaggttgat tgctacgatt atctgatgaa
     2161 gcatttgtga atagtattga tgcgtctgta tcaatttctt catatttaat tggatccaat
     2221 tttaataact ttgattgagg ttcatatgtt aataattcaa gttctttata ttcatcacca
     2281 tagatacgtt ttcgacatat tttttctttt gtaaatggtt tgatttgatt tgaaaattgc
     2341 agtttatcaa tatgtgctgt tggatgtata gtcgatgctt cgttatatag agattcaata
     2401 ttatcatttg atatattatt atataaatat tgagcgttag tgttcatttt ttagtgtgta
     2461 ttgtattaat actagtatat agtcgaatac acttttatat aaaatatgtt taaatttaaa
     2521 ccctcttcca aagtgacatc taaacgtgca cctagaaaga aatttcaata tttaaataga
     2581 ttgcagtatt taaaacaaag tgtgacatgt gacgatgata aatttaaaga tattttacta
     2641 gcgacgacaa acaacaataa cacaagtgat aatatagtac attctttaat agataaaatt
     2701 acaataccac ctataaagat gttaaacgtt caaaatataa caaatactaa catcaatcat
     2761 agtcagagtg gaaactgcga gaatagtaac gctattgata gaaacgtata taatggtggt
     2821 gatgaaagac aaaagttgca aatgagacag ttggagaata atcaatctgc tattatgtac
     2881 caacatcaat taacaccgtt attgccaatg ttggcacgac ctcaaaaggg ttttaatgat
     2941 atagataatt atcaagacta ttattgtgaa gaaaaatatg atggtgaacg aatgttggcg
     3001 ttagtttatt caaatgtaca ttataaatgt tttacgagaa cattaaaacc ttgtaccatt
     3061 tttcacaaga gaattttgtt aaattacggt tattccaatt gtattttcga tggtgaattg
     3121 gtatatactg ataaacaagg taatatcgta ccgatatgca ataccggtct tagatctgta
     3181 ttatttatac aatatagaat atttgatata caaatggtga atggagtatt tgtgcatgac
     3241 aaatcttttc tagaacgtag agaattactt gaaaaagtat tatgtcttag tgatggtgta
     3301 atgatatcaa aatatacgca atgtaaagat gtggataatg taaaaagtat tttcaatatt
     3361 gttgtacaat ctggtggtga aggtttaatg ttgaaacata aaaatagttt atatctatcg
     3421 aatcgacgag aatgggtcaa attgaagaaa ttacatttaa tagatgctcg tgaggaatac
     3481 gatttatatg catacaaatt taaacctgac aaaaatggca ttttacaaat tctcgattgt
     3541 ggatattatg atgaaaatga tcgatatact catgttgtat atgtatctag tggcattaca
     3601 tataataaaa gaaataaatt aagactttta atagatccaa taacaaagct atttaaatct
     3661 aaagttatag taactattgc tgctgataaa attacaaaca ataaatcatt acgccatcct
     3721 atgttattaa aaattcgtga tgatttagat agcatagatt ctacagtttt tgtataaata
     3781 aagattatat aaagtatgaa atttagttta atatactaga tcgtctcatc ctaacacaag
     3841 tgggatttat ttttttattg aaatatacac cttttaatca tttgaatgag tgtacgatag
     3901 tgataaagcg aatgtgtata agatttatat atttatatgt agctgacttg tagattaatt
     3961 aatagaacga cagtaaaaat gtcgatgcca atacaaccac cgtttcaagt gcaaatgcct
     4021 atattatcta cttctacgac acaaccgtcg atacaacaat tgatgcaact accatttgca
     4081 caacaatcta cacaattatc agttcaatct aatcaaatac agacgccacc atcatcacta
     4141 cagcagtcaa tacgaccagt atcaccatca caacaacagc agcagcaact accgatgcaa
     4201 caagtacacg tagtacatca acaaatacca atacaacaag aagtggtaca acaacagcta
     4261 cagcagcaac agcaagtacc gatatcatct caagtccaac atcaaataca agtacagcaa
     4321 acgccacaac aacaaatatc acattcagta cagcaacaag gaataacatc aaatccattt
     4381 caaacacaac aacaaacgca agtgtatgga caacaaatat caaaccaatg tcaatcaaca
     4441 tcaatacaac aatcgatacc aacacaatta cctacacaaa ttcatgcgat tcaacaacca
     4501 tcatctcaat ttgtacaacc acaatatgta caacctcaac aaacacctat acaacctcag
     4561 atacaacttc aaccgatgca agttcaacca ttacaaagtc aagagatacc agttactaca
     4621 gtagtgcttc aaaatgatca acaaactaat gatcaacaaa tacaacgtaa tgaaaatgtt
     4681 gaaaaaaata cagaaattgt accatcatct ccgacaataa cgactcaaac attaccatct
     4741 ccgatgttag tatcatcatc cgaacatgtt atacagcagc aacaacaagt aatacttcca
     4801 gatacaaatg taacaacgat aaatcctgta tcgataccag ctgtaccaat acctacatcg
     4861 ccatctttag tacaatcaca agaaatacca atagtagcaa tgccaggaga tgaaattaaa
     4921 aatactatta aggaacaaca attaggacaa caaaatcaaa taccaaatca aaatctgatg
     4981 tcaaatcaac agaatgttgt acagaattat caacaacaac ctatactacc gatagtacca
     5041 tcgccatcac aacaacaacc cacactaaca tctagtcaga tacaagatat tacagtacaa
     5101 caaaatatta ctgtatcacc agaagtaaat atacaatctg ataaaaattt aacgaatggt
     5161 attgaaaata aaaatttaaa caatgataca tcaactcaag agattataca taaaccaata
     5221 caattggttg aaaataatat cgatgacaat aaaactgata tatcatctat cgaatctact
     5281 aatactagta atatatctaa taatctaaat tcgataacat caaacaatga aataataacg
     5341 actaatactg gtattagtgt tagtaatact aatgtgatag tgaatgaact agtaataccg
     5401 tcaaataatg aaaatggtgc agttcagaca tttacgccta ctgtaaatga ttcattaata
     5461 tcgtcgactt gtatacaatc taataaccaa cagaatacgt tatcaactgt accagtacgt
     5521 acaaatgaaa taatcccatc tccacatact caacctatag aacaatctgg tgtagttaat
     5581 caattgcaac aacacgattt aaaagtgagt gatattttac caactccagt atctcatgta
     5641 gaagtaaatg atgtacacca tcaacaatcc gcacagcaac cagttcaatg tgttgaagag
     5701 tcaccacgag aaaataatgt accaacatca ataatatcat catctgtatc tgttgtacaa
     5761 tcatcagtag ctgtagagga atcatcacca tcattatcgc caccatcaac acctatacca
     5821 tctaaaatta atagtggtag tgtgacaatt aatggacaat gtcaagactc tagtgtatcg
     5881 aatgatacca ttgaaaaaac aggtaattgt atacaaaata attgtaattc taatactttt
     5941 acagacaata gtaacggtca aaataatgat ataaatgata ttgaaattga cgatgtagaa
     6001 ataccaatat ctacaccaat acatgtcgat aaatataaaa caacacttat cgaagcacca
     6061 tcatatgata ctgacaatga tttagaaatg aaacttgatt cggatagtga agatgattgt
     6121 gattcaaaaa tggataataa tatacaatcg aataatgatt taactcaatc atctatattg
     6181 caatctgttt caacaacaac atcatcatca tcgatgtctt caccaatgtc tgttattttg
     6241 caagaaaata gtcgagtatc gtcaatttta aatccaaata atgaaagtcg taaaagaaaa
     6301 cttccatcta cgaccatatc tttacaaaag tttataacat tgatatacga aatatatcaa
     6361 gatatgactt ttgacaaaca ttctaaaaaa atgagtttta aatacagcat atcgtattat
     6421 gttgacaata tgactgatat tgcatcgaaa cggatgagaa catctataga atcgacacaa
     6481 tctactattc accatagttc gcatactgtt atatttaaac agagtgcgtt aaattgtatt
     6541 attaataaag tatttgtatg gtttgaacaa aataacacac aactattatt ttctagagaa
     6601 atattgaaat atttccttgc tacacattct atgtttatca aaccgacaga ctttataaat
     6661 acaaatgcta ttgttaagat tgataaacga acgaagaatt cgagccaact ttcaaatggc
     6721 gcaattttat atgaatatgt taaaggtttt gatacgttta taggcagtat gccaagatgt
     6781 gaattgactg acattgaagc tttaaaattt atagttacta acgaaatatc attatcacca
     6841 aaattatata atataattaa tactataaaa tttataccac cacagtacat tcaagatata
     6901 gattgtacaa atagagagga ttataccaat attttaattg caaacagcaa acaagcttgt
     6961 gttttgatga cagccgatat tattctctat tatgacggta atcaatttgt aacaccgcca
     7021 actaatattg aaaaggaatt tacagctttg acaaaggatg tttcgacatt aggtcgaggt
     7081 gattatgtag tctttgaaat aatattttct aataaactca aagtgagtga tatattgcaa
     7141 tacaaatgga aatctgaaac aattttacct acactatatg tagatagatt ggctttaatt
     7201 cataaaatat gtccaaatat taatatcact caacctgtat catcgagtat gattttggat
     7261 caaagttata tacaaaaacc taataaaggt tttggagctt catatattta tcacaagtcg
     7321 aatttaacag ctgctgctat aggagtagtt gataaacacg tcgtattagc atttatagat
     7381 gatactggtt gtttagtatc gaaaattaag atgcctatag ttggtccacc ttcgcattgt
     7441 ttttccatat tggcttatta tgctgaaatg ggtcgtacga aaattcatat taacgataga
     7501 gaatatacat tattgggtga tttggctaat gtaaaaattt ttaaaactgg tttagctgtc
     7561 gaattgcgag atggtaataa attgggatta ttaagtacta aacaaatttc taaattgtct
     7621 gaatataaac caataacaat taaaaaagag actgctatac ttttaaataa tgtaactaaa
     7681 caatttatat caaaccctat ctttatacaa caactgatta aaaatataac atcgacctca
     7741 ccaggaatac tatctggtga tataaaacat tctcttatgc aatggattaa accacaattg
     7801 gataatgcaa actcgtttga taattataat gtatgagatg gaataagaag ataaaatatt
     7861 acagcaggta ttacatgtat atagtagata ttgtgtttgt ggaccgtact attttttgta
     7921 catagtatta tatatatcat aggtattgta atcattttgt ttttttcctt acacattata
     7981 gtattgtatc ataactctat taaattctta tatataatat gtttttttat tgtgatgttt
     8041 ttagtactta atatagtata taagtgacat tatatataag taaaaatgta atattttaaa
     8101 gattatatta ataaaagaat tgaaacgttt tgaaaaaaat aaatagttat tataattata
     8161 tgtgtgttta ttatttcctt acttttattt tttacatcag tcatttttta cattgtagaa
     8221 aaggcgtgta tgtctgtatt aattacataa caagaaataa attagatttg gttttgatta
     8281 attaaccaat agacatatcc tcatatacag aagtgttgtt actgttatta ctactacttt
     8341 ggttagaagt tttacgtcgg tttggatttt tagaacatga tgtattatgt gtcggaaaag
     8401 gactaggtcg ttttgtagct tgatgagttg aatgttgtgg ctgtcgtgat gccatataac
     8461 actcggataa tggagctaaa ttttctggca atatctttga tatatttgca ataaaactat
     8521 tatttaatat ataatactca ttattattta tttttactct atactggtct ataattgcca
     8581 tgtatcgatc gtaattcaat tgactaataa catcttttaa ttccggtttt tccttcattg
     8641 catttacaaa gtttaaacat cgctcacgtg gagaaggcaa tagacataat tgagacattg
     8701 caaactttgg atcatgattt ttatataaat cactcattaa atgcctagtg ctcggatctc
     8761 gctgccatgc ttgaataact ctacttcgga taatacaatc aattgtgtac gctaaaatgt
     8821 tactttttaa atctgtacta caattatttt cgataggtcg agatgtacag taaatacaca
     8881 agtaaaataa tgctaagcta aggattttac tcgttttatc atacacgtat cctggataga
     8941 acattagggt cttttcgaaa tgagacaata tatactgcat tctattgaaa tcggtatcgt
     9001 ttgttaattc tcgaatatat ttatgatttt tttcataatc tctattattt ggtatttgtg
     9061 aatacaattt aaattgtaca ttttcagcag gttctgctga tattagtaca tttgtttgtg
     9121 gatcaacaac ataatttcgt attaaatcaa atgtaatacc ttgtgtagta gtatcggtat
     9181 aattttcatc tatatcgaaa tctttacaaa tttcagcact aaattggatg aaatttaata
     9241 cacttttaag atctgatata tcaggcatgg gtggtaacgg tgaatctgtg tcaatatttt
     9301 gattggattg ttgtaattgt ttaatatgtt ctaaatgttt attatacata tctttttctt
     9361 ctttatcttt aaatacgtct tcgttatttt gaaaagcatc ttcagttagt ttattaatga
     9421 aataattgat tttcgctatc tgttcgtctg tcgttgatgt cgctatattt acagctactg
     9481 aaacatattc tttcaagtca ttatacttga tatatctata atttgggatg cattgatcga
     9541 tattgatatt ttcatcacaa tttatatata ttcttggtac ggcaataaca acatagcctt
     9601 gtttaaaatc taatggattg atagcttcgc tatctgataa tgccataatg ataatgtaac
     9661 aagatgataa tctatattat agaatatata ctatataata ctaaaataaa aaactaattt
     9721 tattttggta atattatgtt tgatatattg ccgactacca tagtcatata ttgatcataa
     9781 ctatataatt gatctggtga atttgaagat attttatgca taccaaaacg aacgaataat
     9841 tgctctatga tggttcgtaa ttttatattg tctatagata tttttgaaat ttcagctttt
     9901 ccttccaaat cgattaatgc gctcgacaat agatgtttac tatacacacg aacaattaaa
     9961 ttattatcaa atttaaagta accacatttt tcacctgttc gtataaaatt attgggcata
    10021 ataataacta ataatggtcg atcgggtaga acaaatttat atagtttacc actaatgcca
    10081 ttatagcaaa tattgctaat taaatgacgt tgtgttaaat atcgatattc tatgaatgtt
    10141 gtaacagtcg acggtgtttc attacaccaa taaaaattat ttttcggata tgttggtaaa
    10201 tatctattaa atgttaagca tttcaatatt ggatatggaa ttttgccata aaattcatca
    10261 atagtcttta gatatcggtc atctaataga acatctgaat atatatagag tcgacgagga
    10321 gtatctttcg gtattaaagc ttcattagcc aatgggtgaa caccatcagg tattccagtt
    10381 acagtaatag ttataaacgt aactccatct aaagtcagtt ctttgcgatc tgatttaata
    10441 tcagtttcaa attcacgagc gtagtaatat ttacctacat tagatagatt agtatataaa
    10501 actaattcaa ccgaagtcat ggctgacaat aataattatg gtatgtatat caatatctat
    10561 actatttata acaattgaat tgtaccatac atttttatgt ttattttagt taataatgat
    10621 gaaaataatg atacatcaga caccttaaga tctatgaagg attgttataa agaaatattg
    10681 aattatcgag taaaatttcc aatttgttca tactctagaa tatcacgaag aaatgcagca
    10741 gtcataccaa aattgacgtt agcagataga caaaaaaata tttcagatca attggcacaa
    10801 ttggagggat ggtggcaata tccagaaata tgtatcgacg gtcaaaatgg aacttctaaa
    10861 agtacactat cgaaatcgtt gaaacgatca tatcaaaaag ttaacaatct aaaacctcgc
    10921 ataacacaag gttcatctta taatataaat cctatcaatt cgttagagta tatggaatat
    10981 caattgcaat caaaaggtga aaatatcgta tgggatagat ggccatacgc aaatttaata
    11041 ttttatttta tacattattt aatgtcgtta tatccaacac aacatttgcc gaaaaacgaa
    11101 cgattaatgt ggcaacatct taataatatg gcaatcgaaa ctagtctatt ggaaactatg
    11161 gattttacaa agtctaaaaa aattacacct actataattc ttgtatgtag taaatttgaa
    11221 atgatttcaa aaattttatt aaaacgtggc attgaaactg aatctagaaa tgatgtatat
    11281 aatgcaaaaa attacaatta ccaaatggct caatactatg tatatagatg gttttcaaaa
    11341 ttattaccat gtccagtctt tgatatatat gagttttata aagctggtta tagtattagt
    11401 gaaatgcata ctttaattgc agaaaagatc gatattagat ttaaacctac tgaaaaagat
    11461 atcatattga atactccaga cactaaaagt gcagacgaat tacatagatt gttaacttat
    11521 tatagtgatg atacaatgat ttatgattac agtaaaaaat gattaattag tgtactatat
    11581 tgtgaataga aatgatattg atgattgtta aactaattta tagtgtaatt ttgtataaat
    11641 attatatata ttataaatat attttatata tcgatatata tattatttta tattaactat
    11701 atcataatat tatacattta tatatatttg aactagcatt taataaatat aattatttta
    11761 ataactgtgt aattttttat ttttttatat ttcagacttg ataccgacta tgttaaactt
    11821 gaggaaatca catagtgcat caatatttgt ctttttatat aatataaaaa atggcgttac
    11881 ttgcagttta gcagatgata atacatctac aaatgttgtt acactggata acataactcc
    11941 gcttattaat gcaacatcac ttcaaaatgg ttacattgtc gataaaacta tgttggcatt
    12001 aagtaaagta cgcatacaag cagcacttcc tgactttgga ataacaattt tgatgttatt
    12061 ctttgctgaa ttctattcta aaggtcaata ccctctgtac gtctatacat ttagatgtat
    12121 aaaagaatta gagattatag aacgattctt attaacatat aatttaaatc atattaaatt
    12181 accacataat ttagctactc atgaaaagta tggtttacga aattatactt ttaacaaaac
    12241 tgaaatgttg actgttaata tgtttcgtca attagtcgat ctcatgaaat cacctcaagt
    12301 tacaccggaa atttttatag attgtataaa aatgcttcat attaaaatta tcgaaagtgc
    12361 atatatattt acgagtataa caaaaaattg taaagtaatt aacgaatgtc acgatttatt
    12421 gcattgcaat gttatttcag catgcaaaaa agatacattt gaatttactt ttgaaaaacc
    12481 agaaaaatct ttacgctatg atggtgatta ttggtttgaa gttccctata tggccgtatg
    12541 gtttgcttat ttaaatggaa aagtcagata tgcatcgttt gttagttgcg atgtaacatt
    12601 attaatggat atattcacac gaaataatgt gaatggactt gtagttggat ttattcatga
    12661 aaatcagata tatcctattt attttaaaga tccaacatta tatacagaat gggataaaac
    12721 tgtcgaatat atcaagtctc tcgatatgaa ttgcgctttt cgtacagatg atatatcaga
    12781 agggcataag aatcgaacat attttgttaa aaataaaata aaatgcattt ttaaattgga
    12841 aaaatgattg tgatgaaaat gattgtaaag aaataggtat atgtgatata tatataaata
    12901 actttattgt atgtgataaa atgtatagag taatatatgt atgtatataa aaaataaata
    12961 tatatttttc tacaattgat gtattttttt gaaattatat caatattaat atactgaagg
    13021 aacttgacgt aaagttgtag cggtagatgc tgaagaaaca gcagatggaa ttacatattt
    13081 ttgaattgta ctatcatata ctcgaccttc ttgtttagaa cgaagtattt ttataactat
    13141 agctacaatt attataattg tcacaataat tccagcaaca atcaataaag gtttcaatat
    13201 tttaccaaaa ccggtactaa taccatcaaa tatatcttta ccagtctttg ttacaacatc
    13261 agcgagtgta tctaaaagtg ttggattaat cgaacattga aatgatatat tgtcagcata
    13321 taatgctgga tctatatatg ttgtcgatgt gggattatcg ctaggtgaac acatacgaca
    13381 tggaggaatt acaccttttt caatgtcagg atgagataat tcacatactt ttaaatctgg
    13441 ttttgatggg agagcatcga taactttaga tacagcttcg aaattattat caataactga
    13501 tgccaattta ctttttaatt cttctggttt aatagatgca gcatcagcta tggctttttt
    13561 cagagcgcta tcatcctcta gattacacgc atgcattaat attaatgtta cattataata
    13621 ttttaatgat tctgaacaca ttgtaccacc ttcaccaaca catgaatacg cttgaacttt
    13681 acatgatgtt gttttaccat caattgtagt cagcataaaa catccttttc gttgagcagt
    13741 agtttttgtc aaccaatcta caccaacgta aatagctccc aaagttaaag cgacagttgt
    13801 accacgttta aaatatttaa atagattatt ttgtatttta gatacatctt ttgttgcagt
    13861 tttagacatt tttgagaaat cagcttctcc aatatctaaa tgtggatatt tttgctttgc
    13921 acccacggca gcatcagtta catttttata agctctctct ggagttttac taactaactg
    13981 ctcgaacgat tttacatcag cagatgtaaa aggtattgat tttttagata gtttaaccaa
    14041 ttctggcaaa ttcccttctc tcataatttt atttactgct ccgacacttt cttccccaaa
    14101 gagtaaaaac ccttgtttgc ttttcgtaat gggtaaagct acaactgcat catcgacaga
    14161 ttttatacta ctctttagag ttttcactag ggcttcagca tctttaacgg tcgacttgcc
    14221 gatttgtcgg aaatctttta gaaatgtttc caacgatcgg gctgccatag ctaataattt
    14281 taaaaatgat atataatgtt ataagtatga caattaaaca aactatcata ttaatactat
    14341 tttaagaata tacatacaag accatataaa tatcaaaatg atattataaa tatttactat
    14401 attatatatc aatgactaag aaaatattca agtattaaat taatactctg attaatcaat
    14461 gaaatactat aaaatcatta caactctata actaaaaaat aaaaaaaata actcgatata
    14521 tattcaataa acgtatattt taatagtatc tttataaaat ttataataaa ttactatact
    14581 ataaattata aactataaaa attataaact gtaaataaaa tataaatcaa atacatttgt
    14641 aaaattatat agaaggttat aaattgtata aattttaata aatcataaca taaaattata
    14701 aactataata aaaaacaata taacagaaat aaagatattt tgtacaatat taatgtaagt
    14761 attatatata taataaaatt gtataaataa aaaatactaa aaatggttaa aaattgcaca
    14821 cgtataatca aaaataactt ttattatact acaggttgat ttgatactaa agtatcaaca
    14881 gttgatatat tagactcatc tacaacacta gaattatttg gtgtagaaaa ttttgttaaa
    14941 atatcaactg gagatacaat ttgagtatct tctgatacag tcttattatt ggatgtcggc
    15001 gatatagata tttgttgctg ttgtacttgt aatggttgtt gttgtggtgg tggtgtactc
    15061 gtaataatca tattttgatt ttcgttaact tcttcttcat acttatctaa aatacgttga
    15121 ttctcatcag cggtattgtc ttcaagtttt aaacaattat tatattgatc atcacttaat
    15181 aaattgtcag gtaatttata aatgcaatca ctatatgatt tcgtagtaag cgtattgtta
    15241 gataatctaa agagtgacat atcagttata atgatcatat taaaaccttc atgatatgtt
    15301 gtatcttcat ttttattttc aactgttcca acaggtgatg gtagtattct tccatcatta
    15361 atcgatataa ctttaactcg ttgtttaaca ccatatgcaa acgaatccac gacaaccatt
    15421 aaaccagttt gtttggtaag tatttcaccc aaacgttgga aatgttccat actaacaaat
    15481 acaaatgttt tatgtacttt tggaaccaat agactgacga taggtttcgt aaacataatt
    15541 ctcaatcctg tataagtcac atttgtattg tattttccaa gtggagctac acttactctt
    15601 gcaaataatg gtgcaaaatc agaaggtaca caatattgtg tacattctcc aattttaaat
    15661 aattttggtt gagcattata atatggtaga tttaaaaatg gatgtaacgt atttttagct
    15721 ctcttctctt caataccatt agtatttgta tcgtgcgatt gtggtcgact acgttttcta
    15781 ttaatcaagt tattaaattt cgaaccactg tcaggtaatc taatgttacg cgataaacat
    15841 atatccttta gtttcatctc atcattaaat ataatttgag atattgtaaa ttctacatac
    15901 actgataaac tcggatattt cacatataaa ctttcatact tgtctttata aattgccacc
    15961 aaaacagcat agtaatattc tctacatgca aacgatttat gttttaaaaa caacgtatgc
    16021 aatacatccg gatcatcaat caaattcata tttttaatga gatcaaaatc agcagctagt
    16081 tcagctttac tttcattatt aaatacatct tcaaattgtt cacatttttc caaatccaca
    16141 gtaaccactt tattattacc tccattccca ttgccagcca atgctcgttg ttgatccaat
    16201 atatttgaaa cgtacgattt caatggtata tcttgattat gttgttgatc tggttgttgt
    16261 tgtggtgtcg gtacatgcat tgggattggt atttgctgtt ggatatgttg ttgaggaggt
    16321 gcttgttgtt gtggtggtgg tgccattggt tgaccatttg acatcatttg ttgataatat
    16381 tgatgatttt gtggaggtgt tgtcatttgt tgttgtggcg taggtaaaac ttgaaattgc
    16441 tgttgctgct gaggttgttg ttgtggatta ccaccattta aatacggtaa agatgtcatc
    16501 atttgttgag gtaatggagc attagataaa tttggcatct ccataatgat gtatccaata
    16561 ttatatatag acaaatctct atatttttta ataatttatc aattgtataa tcaaaagagt
    16621 tgtaattaga aactgactga atgatagaag aaccacaact atatatagat gattatatag
    16681 tatatcataa aaatggcgga cacttcacat caatctgaca ttaaaaaaat taaaaattca
    16741 acagatattt ataaatatat acctttagat gaaaatatag atgtaatgtt attcgaaaaa
    16801 ccgatgcgta cattaggtag tagagtattc gatgaatttg ataatttatc tataaatact
    16861 atatgtgatc aatataaatc atgtgtgtct gaattttatg aatttacatc tcgatataga
    16921 ttatctcatc caaaatataa tgatgtactt gaaaaattta taacacgact ctgttcgatt
    16981 tataatataa ccaaagatgt tatttttgta gaagttacta aatatactac tacagaatgg
    17041 ggtaatttat attggaaatt tgcacatctc tcatcaatat tattaagtta tgcttatgaa
    17101 acgaataaaa taacaaactt tttagatttt acaacaatta tttataacat tgattacatt
    17161 ttaccgtgct cactatgtaa agcgcattat tctgaaatta aaacatcgag tgaagtttta
    17221 gatgttatga aaaaaatagc cttcggttca gttgtaacag gtgtgcaaat gtttcacaat
    17281 ttaataacta taaatgtcga taaaagtcct caatattcaa accgaccaaa tcgtcccata
    17341 tttggtaaaa tagattttgc tcacacatat aattgtatat cacttcaacc agacactcaa
    17401 ttgaaatctt ccacatattt agacacttac attgattggc aatcaaaaac tcatatatta
    17461 ttaaccacaa tattatcggt attatttaat cagtcatacg aatatacatc caataaactc
    17521 aaagctacat tatacacacc accctttgtt acaacaataa tcccattaca tcgaaacacg
    17581 acaacacgta tttatggtta cactgatttg ttattcaata aattaacatg taaacagttg
    17641 caattttgta taatgaaaag tttattatta caatttgatc agttatcatt aaataaggat
    17701 gctaatttag caataattcg attttataaa ttacatccag atgtaattga agaattggta
    17761 attgcaaatt taacaaaaaa tgatcaatta caacaaaaaa ccaatatatt ggataaatta
    17821 aaacagattc aacaattaga tatagatatt aatggtatta tattggatga aaataataaa
    17881 gatgataatg ttgatggtga cgaagacaag gacggtaaca aataatagtg taacaatagt
    17941 aatattatta caagtgatat gtttttttat aagtatatag aaataacata ttttttaatg
    18001 tagattgtag tgtattattt atattttttt caaatgataa aattattttt tatatcattc
    18061 tgattctata tcatatgtaa gatgataata atcattgttg tatgctcgtc ttttctttcg
    18121 tactaaagtt gcatctgaat aatgtacctt aggcaattct aatggatctg ctaatgatat
    18181 tgaagtcggt gatgtaggca ttgatatttg ttgatctgat aatggtgtag ttaatgtgga
    18241 tgaaattgaa taaacgctgg aagaatttaa acattttggt atattagacc agtctaaata
    18301 gacattgaat ttgttcgata ctgcagattc tgacttaagt agaataataa tcaacataat
    18361 cactataaaa caagttatta caaaacatat ataaaatacc ataattaata tatccatatt
    18421 tgtatagaca gataacactt catatatata ctaccatatg tactagttga ttcattagat
    18481 ggaatatcat caatagtata ctacaaatgt actatttgta aaaatattta aagatttaca
    18541 tcatgtctga tttagagaaa attctaagtt tacaaactaa ttcaaatgat gaaaatgatg
    18601 tcgttgtcga tgttagtgta tcagagacat tacaaaatat ccaacaatac ctacaactta
    18661 ctcatatgaa taatttacaa aaaattacta ctggtgtcaa tttaaagtta cttaattata
    18721 aagcgattgg ttcccgaaaa aatgatgcaa gattcacaat cgaagatggt gaaatatatg
    18781 atgctgacga acacaaattt gaacgtaatc aatataaaat atcaaaatta aaccatggtc
    18841 aatgtttaat atgggattat gttcaaacta atatggacaa gattgtatta gttcaagctg
    18901 gtcccggatg tggtaaatcg tttgtattaa aatctatagc ttataatcat aaacaagcgt
    18961 ttttcgattg tattatattt aaacgagatc tattatcatg tttcaaatat aatacgagac
    19021 gatttactgt cgcaaaattt gcaatgcaat tattacaatt aaacttttat gaattcacag
    19081 cacttgaaaa acaattatcg tcgcgactaa gtgcatatca ttttatttta gtaataattg
    19141 gtttacttaa gaaggcatct ttaccaaatt tacgaggatc tatagtattt ctcgatgaat
    19201 atactgttat accgaagcca ttattactta caatattaat attgtttgaa cattataaaa
    19261 ttggagcaat tatatgtgga gataaaaatc aattacagaa tatacacaat tctagacatg
    19321 cagctctaac atcatatacg atagttaacg aatttgcaca taaaacattt caattatata
    19381 aaaacgaacg atgttctgat gtggaatata ataaaattat tgattatttt gccgaatttt
    19441 catcagaaaa acgtctagat aattacgcct atgctttaat atcggcatta tttttaagac
    19501 aattaattga aataccacaa tatcatcata ttcatttagc aggaacacat caagaattgt
    19561 ctaatttagc acataatttg gtatgtaata attcatatga tacagatttt tatatgttag
    19621 atcaaagcag attacgtgac aaagactttg aagtgttggc taaagctaaa ttacaatata
    19681 caaaatcggc attagcatat ctccaacgta tagcggagca gaaaccaccc acggttgata
    19741 agtttttacc ttatttgcca ttagttgttg gtggaaaata ttatattttt agacattcag
    19801 aattttctac gggtatttta gtaaaaatta atcgagcgaa cgtaaataac caacaacata
    19861 ttatatcagt taatatgcaa ttgaatgatg gtactataat tgaagtgaaa cgatgtagta
    19921 aagatgaagt tatgtttgat acacatagag cgtttttaaa agaaaatgat aatggtaaat
    19981 tatattcttt tccgatatat cctactaatt tcatgtctat acataaatgt caaggatgta
    20041 caataagcga taagctcgat ttaattttac atcataccaa ttatcaagga ttatatgtgg
    20101 cattatctcg tgtcacttct ccatcacaaa ttgccagaat agtaatacca aatcaaatat
    20161 cgcatattgt atcaacaatt ataaattttc cacaacatgt aacacaaaca ccaattactg
    20221 ttactaatct taaagaacaa atggttaatt atatatttta tgaaatcact agcaatttaa
    20281 atgaatttgg cacgctagtt gtggatttta tattgaatac cgataccgat tatcgaaaac
    20341 aaaaacgtaa agaaattata aaattagctg taaaatcatg caaacaaagt ttgattcaaa
    20401 acaaaatatc tttagatgat gatattaata aaaatatgac aatgagtact attataaaat
    20461 atagagagat tatattggca ttatcatata tcgatactgt agaccgtaac gtatggttac
    20521 atgagtatat tttggcaaat aaagatttac atcatctcat accagccgat attaaagtta
    20581 attctaaatc tatgacatca ttatcaaata ataatgacac tctaagtgtt attacagatt
    20641 taacttcaac ataccctatg gatgtatcaa cactatcgta tataaattat attagtaaaa
    20701 cgaataaccg aggtgatcaa aaagacgatg aaatgtttgt aaaatatcaa atttcatctg
    20761 acgaatatgg tatggttaga gaaacgacag aattttgtgt taaagtatac aaaaaattaa
    20821 ctaacgacga aacaattaca ccagaatggt taatagatga attaaatatg atgttatttc
    20881 aaaataaaaa tgatcaaact agtattaaac gaggtcattc tgaagatata aacaacaata
    20941 ataaaataag tgcttctaaa attgctctag atttaaaaag acaacgttta aataaaaaac
    21001 taaaatataa cgaatcggat attaatgccg aaaaatcaac tatatatgat tatataggtt
    21061 aaatgttgta atgattatgt acttaaatta atttataatg aaactctata agacttgatt
    21121 atgattataa gtgatgaaga aaaatataac gataactacc attatatatt ttatatttat
    21181 tttctatgtt acaaaaaaac tctaaatata tatattgtta ttttttgttt tacaaattga
    21241 ctgtttttat attatttcta tatattattg tgatttttat atattgtgat gaaataaaat
    21301 ttattatata tataccttat atcgcatttt tattatataa taaattacta aaggcatata
    21361 atggttctag agatttatct acacaaactc catgtgatct cactgtatca gtatttgata
    21421 tttttgctaa aattgaacca tcggcacatt tacaagaaga taattgtggg aaagtttcta
    21481 aataatttat atctatgtcg ccatttttac aaattatatt tttatttttc aaatcatcag
    21541 attgaatacc tacatcgaca ctcaaacata ataatttagt agttccgaat tgtggatcac
    21601 ctaataaata tgccaacaca cctcgtttcg gatcacaaga attttcaaca gcttcttgat
    21661 caaatactaa aatattaaca catgttccgt gtttagtacg aaatagtcca ggacttttac
    21721 atatagcttc acattgagaa tcttccatgc tatagacagt ttctacatca caatcttgtt
    21781 taacttgcat tttttgactt ccagggaaat caattttacc atcatccaat tgtatattgg
    21841 tagcattttt caatataaat ataatgaata atatcaataa taaaacgata ataattaaaa
    21901 catgagatat tttaatagta atcataacta aatacaatat ctatacaata atgttatagt
    21961 aaaacataat actaatataa taaaattaat aacatatact aaacatttac aaataaaaaa
    22021 aataaaatat agcttgtata tatatttaac acatatagtt taaatacata gtatatttaa
    22081 aattgacttt ataataacaa caatatcata tacacacaca tacttaaaac atcaacaatt
    22141 tcatttttgt acttgggata ttagcaatat ataaatatta acaatctaat agttaatttt
    22201 gatatgtaat tgtcgaacat tatttaattt tttgatataa aaagcaagga actatattga
    22261 gcaagagaga aattatgata tagtaggttt ttttgaacac atttagaaca catatgacat
    22321 gtagaacaca ttaataatac agatatatat tcataatggt aagaatgttt tgaattaaat
    22381 atgaagtatt tttctaactc gttccaatag agtcggctct cgatcttcat agactcgtcc
    22441 acttccaaaa cgttttaata catttcttat gtatcgttta gatttgttac gtccaacaaa
    22501 tacacactgt ggataccaaa atgcatgcat ttcccatggt atatcataat gtttccattg
    22561 ttgtaatcca ccaccacaat gaaaacattt cacccaatct cctacacctg tagaaaaaaa
    22621 tccagcttcg gacatctctt tgattgattg agtattaaat ttagtccatt tttcaaacgt
    22681 agccatgcga cactttacat tattaaaggc tggatatttt ggttcagctc gagcatatcg
    22741 tggatttcgt ctatgtgtac attcacgaca ttgacaatcg ttcggacgat ttggagtatg
    22801 tgaaatgtaa attgttgggg taatttccca aacctcttga aattcttcat tacaatacaa
    22861 tgatctatgt aacgatgatg aattatcatc atcattcgtg ttgttagttt tggttagttt
    22921 atccatatca ctcaaattta ataatgatga cgttcgtaga aatgtagtat tgtctaggtt
    22981 catactttaa atagtataag gaatgtttaa tgtacacaca ttcgtatgta ctaataaact
    23041 tttaaatagt ttttgtttaa aaattcaaaa atactatgga tctagtacta ttgatagttg
    23101 caattatact aattgtgatt ttactagtgc tatatataat aaatcatatt aacactacaa
    23161 caaatttaaa tgacattata caagatttat tattaattaa acctgattta gcatcgttcg
    23221 cattagatac aaaacataaa agtgatggta gtgtggtgta tagaaatgtt gtgatggatc
    23281 aagatggtaa tcctaaaatt acagaagatg ccaatccgat tggattggac ggtcaattta
    23341 ttatattgaa agatcatggg gatattatac ctttaccaga taataatgga tttactataa
    23401 ccggattaga tctaattaaa tttaaatgtc ccgacggcta tgaagggata aattgtcaac
    23461 ctaaaccgat ttgtaatgaa aatgatgacg aaactactta taaactttta acgtatactc
    23521 aatttaataa tttaaattta tatcgaaata cattcaatca tcgtgaaatt acaaacacac
    23581 tggcatcact agaaaatgat aatgaaccaa cgcatccacg cattcgagta cattgtttaa
    23641 attcacaagg tgattttgaa ttggaaacat gtcctaacaa cagactattg aatgatgata
    23701 tacaatgtga agtatatgat atatgtgaag accgaatgaa tggatataaa cataaatatc
    23761 aaatcgatgc aaataatcca cctttagacg atgatgaata ttatgtatgt gataaaaata
    23821 aaagtgtgaa aacgaaatgc ggtgatggta cagtttttag tgaaagtgta aaaggttgta
    23881 taataaattc ggtatgtttt aatcaaaata ataaaactat acctattgat gatacatcgt
    23941 atgtacaatg tcaaaatgat agtggtataa aagtattttg tcctgatggt gttaaagata
    24001 ctaatggaac attgtcatgt gttattaaaa catgtgaacc tcgtgatgaa atattcgaag
    24061 atagtttatt aaaatacaca tacggtcgaa cgttgtgcgt aaatgatgta ccacaaactg
    24121 tgaaatgtga taatacacca aatccaaaag tatacaatta tacatgggca gaagatttta
    24181 catacacaat tgaatcgtgg cctaaagaga ttttaaatga tgagaatgta tgtgttgcac
    24241 caacagtaga tattatacat tctccaaata ttaaattgaa atggtcgaat gctatgtatg
    24301 aagaacacaa atataatatt cttacagaag aatatgtatg tgataacaat gaaaagtata
    24361 gatgggatta taaaaatcga aaattgttac cgtcttatcc tgatgatggt agtataatcg
    24421 attcagctac accatgtcaa aatggaccta taacaaatat ttcaatatta aaaccatatc
    24481 atatgttacc tgaaaataac gaagcattta tatgtattta taatgtaata caaataataa
    24541 attataattc atatgcattt tggccaaaat atgatccatc aactccagat cgaccttatc
    24601 gtctaactga catcacttta attgataaaa aaatgaaaat taccacatac gattctgcat
    24661 acccaccatt aggatttata agaacatcag acaaaacaaa tataaatgct ggtgaagttg
    24721 aaaatttaga attgatgggt tattccacat taaaacctat agacgatgca atttattatg
    24781 tcatagcatc aggaatgtta aataaaatcc atatagctga ttcaaaagta atttccgaag
    24841 aacaatttga tttagttaat aatataaatc tatcagaaac tataacatgt tgtttagatt
    24901 tgtctatacc acaagtatct aatataccag gtttagaatt caaaataaat caaattgtat
    24961 ggaataacat tacatacgat tcagtttata acttattttc agtattacat ccaaatacca
    25021 aaactactgt tcttaaaata ggagatcata ttgaaatttc tatgcaaaat actaataaac
    25081 ctcatcaatt attaagacat cgtcgattag aaaccagaca ccaaaacaaa catcaacata
    25141 aacatttaaa acaccataag taatgttata ttaaaatagt ataaatatag tcaaagttga
    25201 atagagtatt tagttataat cataccacac ttttataaca acatattgaa aaaatataaa
    25261 caatcgtaac aaatagtaca aaacagttat atcattataa acatcgatag ttttttatca
    25321 agttaatatc atagttatta tactatcaag ttattatacg aagaaacgaa caacaatcaa
    25381 gacatcataa tggttagcat agcagcacaa caacaattca aatatcaacc atgtgaaata
    25441 ctggtaccaa aattaattga agagaaaatg ttatcgaaag atgtgtattg caaatgtaaa
    25501 aagaaggcaa agagttgtaa tgcatcggtt ccatctgtcc aatccatgat taacgcaaaa
    25561 ccagaattgg ctgtatttgg atgtttgaat gaacaagaat attctggtaa tgttatattt
    25621 gaaaatgcta ttatcgatgc aacatcacat gaattgatat cgtcaagagt tagatattat
    25681 tttactcacg actataattt atatagaact aaagatcaaa tagcaacatt tgaattgcca
    25741 aattcaacat atgatgtgca tgaagttatt acacgtgttg attattttaa tgaaaccgat
    25801 actgtaccag aaattgtaac tgtaaaagga agaatatgtc gtcaaaaatt taactatgtt
    25861 ggatgtacat ataatgttac tggatctatc gaggtggaat ttccagaatt attgaagatt
    25921 atatctcaat ctaaaagcca acctactaac tatacaagac gtcgcaagtt catctattgg
    25981 gcaataactt taactgttga caatgttgat tatatgttta gagttgcatt tagatcatct
    26041 gacgatcata ataatcgtta tgaatgcaat atcgaatgtg aaaatgttga attggatggt
    26101 gccaattttc tattgtgttt taatgcactc tataaatatt acaaatttca atatttgact
    26161 caaaataaga aaatatatcc aattgcatat aataaagaca acgtaccaaa cctaacgacc
    26221 caacaagaag acatattgaa gactatcaaa ttagtgccat atccacaaaa tgaaacacat
    26281 tctgataaaa tatctccaga gatgacatta ttgttgaaat atataagttt tcgcaaatat
    26341 cgttgggtcg atagagcatt ggatgataaa tttgatacga gtatttttga atcaattatg
    26401 gtgcctaaaa aggttgaaaa tgaacaaggt ccagaagtag ctgatgtatt ttcatatgaa
    26461 actgatgtta tagatgaaga tgacgaagat aaagatacta taccgcaaca aactcaagat
    26521 gatcaatcga ctgaacattc cgaagattta agacctatgg aatgctgtaa tggaaataaa
    26581 gaaaatgatt cgactgtatt aaatacagaa aattaaaaaa catttaatac tttataaata
    26641 ttatacaaat actttacaat tttacctgta ttatattatt tttttaataa tgacaaatgt
    26701 ttattatatc gttttatatg tacaaatata aatatgttat gttatgaaat aaatatatat
    26761 attatacaat atttattatt tttttgttac tttgaaactt ttatttcaga tttttttaaa
    26821 catatgcaaa aaatatacag tatatcatct ctatagatat atagatatga ataacattta
    26881 tatatatcca aacgtatatt ttatcaagtg aagtataaaa ttatacaaat ttgaatacaa
    26941 caaaaatacc acaacattta taatacttct ttgtaaaaaa aataaactag ataaacttga
    27001 ataatattta aactattgaa ataagaatga aaggtaattt tacatcatcg tttattccat
    27061 taccagctaa accaatacta tatccaatac cgacaggttt taaagtgaaa aaatatatgc
    27121 caaatgaatc aatattatgt atcagatctg aatttgaaca actatatcta gataatgtaa
    27181 ctcatgtgta taatatgcct ggcaattttg atcaaattcg gaaaatatct aaacaattta
    27241 atataatatg tttagatgta aaattagtaa agtacattgc cgattcttgt tatcctaagt
    27301 aagattaata ctatatcata gtattatttt tttgaatgat tctttataaa aacggatcac
    27361 gttcagatgg taatggtggt ggaggtggtg gaaatgaata tatagattca cacatttcta
    27421 catcatgttt gacatcttta tattttcgtt gtgtacattt ggcatgacaa cataaccatt
    27481 ggcaaaatcg actagttata cacatacgat atcgatacaa taaccatact tttacaacaa
    27541 gacaaaatgc cgatattgaa taaatgatat attcgatcca atctggaatt ttaaataaac
    27601 ctaacgttgc taatggtaaa ttacttttaa ctgatgtaat gtttggaggt gctgactttg
    27661 taaaatcttc ttcatcgaat agatcggcaa ataaattgga attcattatg actgctgttg
    27721 tatttgcagt attttgtata agttgtgcta taaatgttaa atcggaatca tcgttcgcac
    27781 catcaccatt gttattagta tcatttttaa cattcggatt tgttgtattt gcaatagcat
    27841 tctgattaat acttgaattt gttgaattgt caattctatt agatcgaata tgctttctta
    27901 atcttaaaca cttgaatcta ttacgttttg aaattctttt catacaatat tcggaaatgc
    27961 aagaatttgt tttacaaatt gacttgattc tagctaaaac tctttgcaat ttggtagatc
    28021 gatttttatg acttttatga tgatttggtt tagatgatgg agatacacta ctatcatcat
    28081 cgtcatcatc accatgatat ttactattgt aaatattatc ctgtgatatt tcttcattgt
    28141 caccttcacc tgttgtaact aagggtattt tattgtgcgg tatgataagc gttaaggtgt
    28201 cgtgtggttt atatgtatcg gatttcttag gtctatttaa agcattgtca gcatcattat
    28261 cagatcgtaa tgctgatggt ttaatattat ctaaattttc aacactacta atagtatcgt
    28321 tgtattcatc atttaaacta ttaattatcg tattaatggc attttgacta ttattatttt
    28381 catttggtac atttatgcca aattcaccat tattcgaatc atcaacattt tgactagaac
    28441 tatttagact agtaatatca tcaaataggt ctgatatatt aatattgaca gttaaatcat
    28501 ttaacaaatt atatgaccac aaatattcaa catcagcacc atcattatcg ttatcaatat
    28561 tatcagaatt tatattctta tctatcgtat cataagtact attactacca acactagtag
    28621 cacttgttgt agtagtcgat agtatattgg taatgttgaa tggatcaaca tttaatattt
    28681 ccaaggtact cgcattaaca acattcaata tccaatttaa gtcggattgt tttgaatttt
    28741 gttcatcatt agcttgtaca aatgcattat taatatcgag attgaaattg tcgatataat
    28801 tcttcggtgt agtatctaca attgtactag tttcagtata aactatatcg tcttttatag
    28861 aatcagtctc atctctatta tttttaccaa gagcattctc catatctgca ttatataaat
    28921 cgaaagttaa tatattttta tatatattat tcacatcatt tgaattttca tcgttagtat
    28981 ttgaatcgat atgtaattcc gaataatcgt tatagttatc attattattt gtaattatat
    29041 tattttcgat atgatgaggc gtagtgttat tattagtaat attggtatat aacgtatcga
    29101 cgacaatatc aaccttatta gtatgatatt ctaatgaact aatagtagat atataaaaca
    29161 atccagcata cacacatata ataaaagttt tcatttttat tttagagtta ttcgactcga
    29221 ttttattttg aaaacaatac aatctttttt cctacatata aacataaata aaattaattt
    29281 atatttgaga ttctatacga taatgatttt tcactatata tactacaata taagatatca
    29341 acaagagaaa attgagttta tacacaaatt caaatatgca tcgtctgaaa tctaataata
    29401 tcaacataaa tacattaaca tttatagaat atttgatagt tttttttaaa taatacgtaa
    29461 ctatataaat agataacaaa aaagtgattg tgagagaatc atttatgaaa ttatagtaat
    29521 ctaaatcaaa ttatccgacg catcatatat atacaatata tatacaatac atctaatgaa
    29581 cttcactaca aatcaacaaa ataattatac tctattatat attattaatt taaaaaaaac
    29641 aacttgcaaa taattcaaat taacaacgat attttattga aacatttata acatttatac
    29701 ttttcaatta tactttttat acaaaaaata taacattacc aatacataca caaatacaat
    29761 attttatcct ccagtacagt ctataactaa caatatataa taatattttc atagtcatat
    29821 attcattttt catagtgaac taatacaaac aacatttcct acacatatat aacatttgaa
    29881 aaaaaaccta caaacaaatt aaccatcatt ataatttaaa gatactgttg atccagacac
    29941 taaataatca gtagaattgg cttccatacg attaatattt gaatcacatc gtgctaaatt
    30001 catatataat tcagctggtg ttttggaata cttgagatat ccacaagcat attcttctgc
    30061 cgaataatat aaatcatttt cacttttgaa accatgtaca acatgataga aatgttctaa
    30121 aacatgatgt atattatata taccgtctga ataatctcca ataatatcaa tacataaact
    30181 ttcgacagtt tctataaaat cttgtaaaat cttatttgcc aaatgaatat caatctttct
    30241 tttaaattta atcgattgag ttctagcgtg tagataatgg atattttcat cacgcataac
    30301 aagtaaattg gaatcacata attttggagc atatcctttg gtagccaaat aacaaatggt
    30361 ttgaaacatt ggagcaaata aaatattttc acacatcatt ataaaataaa acatgatacg
    30421 aatatcattc gatttgtatc taactgccaa caatatgaat ctatccatat atttcttttt
    30481 aaactcgaca cttcgataat atttggcatt tcgagataca tccaacattt tactatacat
    30541 cgccttatga accatttcac gagcttcttg atcagcaata aatgcttttg tttcatatgc
    30601 agtaataggt agtgcgttcg attcaaacga atccaataca atcgaatcac caatcataat
    30661 acatccaatc atagtcaata cgataacttg aaattgttca ggagctttgg caaatttatc
    30721 acaatcaaca ctcggatcat tttcatgtat actccataga catgattgat gatgcatcca
    30781 caatctataa atatcttcaa atattggagt tggtggatac aataaactat attgatattt
    30841 caaatacttc ggattgacaa tatcttcaac aacatcatcg tcttctggaa cccattctaa
    30901 accgacacca ttctcttgag caatactatc cagtcgtatc ggtggtggag catccaattt
    30961 aattttagtc gacatggttg atattataaa atatatatat aaaattctac tttttgatgt
    31021 gtagatatgt aaaaaagctt caaatcaatc tcacttgaga ctctatatat attaaatacc
    31081 aactttgata tatatacaaa tatcaaaaac tattaaatat gaaggaaaaa tatcaatact
    31141 gttatttgta tatatctata cactatttca acactgtata tactcgatat ggatattgtt
    31201 gtaccttttt atagaatata attataaaaa attaaccccc accaccaata ctatatgtat
    31261 gcccttttga caccatcatc tattactacg tcatacacat gtatatacat acatatatac
    31321 atataacata catatacaca cacatacatg tacatttaaa atgtatacat ggaaaaaaag
    31381 aaacgctcga taatttaaac gctcgataat tttactccaa catttaaaaa atttagttac
    31441 tccaacatca aaaaaacaat ctatatacat atacaattta taccaaaatg taggtaaaaa
    31501 attgaaaaat gaatctccca tataaaacct atataaattg aaaagtttta aaaatcatag
    31561 tattttcgta aaaacaattt tatataacat caaagtcatt tttgtataac atcagagacg
    31621 tttttatata acatcaaatg aaaaatatca tactcctcat cgatatatcg accatttttc
    31681 gtaatgtcat ggtaaatttt aaccttttca aatttataaa aatgatacaa cttttataaa
    31741 atcatcgagt atagggaatt tacacgcaaa ctaacatcaa aagtgcatct aatgttataa
    31801 taaattgatg ttatagtaaa ttgaatgtta tagtaaattg aaagttttag tttttcaagg
    31861 tcacggaatt ctgaaaaata tttttctatt attatatata tataaatata tatataataa
    31921 taataataat acccccatgc tcagttagtt agtctgctca aagcagac
//
LOCUS       DuhNV_F5                 4261 bp    DNA     linear    04-JAN-2021
DEFINITION  UNVERIFIED: [ Diabrotica undecimpunctata howardi nudivirus] viral genomic
            fragment 5.
ACCESSION   DuhNV_F5
VERSION
KEYWORDS    UNVERIFIED.
SOURCE       Diabrotica undecimpunctata howardi nudivirus
  ORGANISM   Diabrotica undecimpunctata howardi nudivirus
            Unclassified.
REFERENCE   1  (bases 1 to 4261)
  AUTHORS   Liu,S., Sappington,T.W., Coates,B.S. and Bonning,B.C.
  TITLE     Nudivirus sequences identified from the southern and western corn
            rootworms (Coleoptera: Chrysomelidae)
  JOURNAL   unpublished
REFERENCE   2  (bases 1 to 4261)
  AUTHORS   Liu,S.
  TITLE     Direct Submission
  JOURNAL   Submitted (04-JAN-2021) Entomology, Iowa State University, 418
            Science II, Ames, Iowa 50011, USA
COMMENT     GenBank staff is unable to verify sequence and/or annotation
            provided by the submitter.
            Bankit Comment: TOTAL # OF SEQS:5
            
            ##Assembly-Data-START##
            Assembly Method       :: Trinity v. v2.6.6
            Sequencing Technology :: Illumina
            ##Assembly-Data-END##
FEATURES             Location/Qualifiers
     source          1..4261
                     /organism=" Diabrotica undecimpunctata howardi nudivirus"
                     /mol_type="genomic DNA"
                     /isolate="Monmoth, IL"
                     /isolation_source=" Diabrotica undecimpunctata howardi"
                     /host=" Diabrotica undecimpunctata howardi"
                     /country="USA"
                     /collection_date="Jul-2012"
                     /collected_by="Brad S. Coates"
BASE COUNT     1574 a    650 c    606 g   1431 t	
Future	Location/qualifiers
Source	1..4261
	/organism="Diabrotica undecimpunctata nudivirus"
	/mol_type="genomic DNA, partial sequence, Fragment 5 "
	/strain="USA"
	/host="Diabrotica undecimpunctata"
	/collection_date="2012"
gene	complement (185..1243)
	/locus_tag="DuhNV_F5_ORF1"
CDS	complement (185..1243)
	/locus_tag="DuhNV_F5_ORF1"
	/codon_start=1
	/product="OrNV_go125-like"
	/translation="MPIYTEQQVLEVCRRRVHTELLTANCHTLCVDGTSCTKKTSILQATKRKISKVQRTHHNPQPNSYFPSMSGYLSAGVLNCYRDEAHFNDRSPLNVLDWQVLWILIDSHVSNYGNRRFDMNNRAIRKSVEEYKRIVKAYRYSYYRISYNKFINTIAIIDSNVSRCDKLRYDRGEASDKERSEWKFYTPLQNIMYRTLYPNLYIDLEWFDETPIYIVVAGISKFLTCVLDMLSERPVEMPKLPMTKLPTIKFDYLLANLSVHCARAIARWGGEQVAYSTNNIDSLRHTIPKFLHVKNITNPYSTKMPDIEPATRAEILKEQYDEDVDEGCDESNGTADIIDADVILSYDEMFEL"
gene	1500..3638
	/locus_tag="DuhNV_F5_ORF2"
CDS	1500..3638
	/locus_tag="DuhNV_F5_ORF2"
	/codon_start=1
	/product="p74-like"
	/translation="MASYTNDDVFAAGKFADTNAKIRMVQKMYEKAPHLTSWLDITIRDATHDDYYIPAILKDSAKVVTINITKDLCSLLSCTPMKEKDACNPNEKASYYYVGDDKYDVQCQPSCFHTANTATYNDDGSRAADIVQLNWHEDEKKCRIVNSSITSWLEKPFYRSDTKYELRVNDMPTGFSRTISKNPFGCGFTYKTNKTYCEYYDRTLQDDGSCDMTFFEKALDAVIGQTLINSIKSGIRMLTNNNVPFPIPTNLPKFPDQLDPIYTLKGWRANVNKNFKVPDTIDTKPKLPKAKDLHYDPKDDENVKHIKYKHRNELNNSNYSQFMRNRLGLDMNIDQNSYHHIPNNPSSSPLPSQSYHPTAPSEHLLNDNNNNDSTSKGDDDDGDDESKWTDKMRDLFGALFKMLTEGKFWAMVGTDILIQKILKSLEPVLTKVIEKVTTFLAKGIADIAGSIGFKVLLSGVKGAVIKIAASTVLRIGSKIALMFAKVLGAAASVIGWILVGTMILDILFSFWDPFGYNNLFPPEIPNDVMQNGELALRQALGSATADYEFDNLASIILGEDDLMEIQLMGLVDRLTYLDALVVNSEGSRIDKGSPFDVNKGTPQDMTNAQNRGVADRVKFNTQTYMEYNDRFMVRYDVNKYLNYIAALNGVLSGACLLFKLPILCLIFIFIAVIVLVIARLELQDDILIDLMDKYRNKSAIQYGEDNAGYAVN"

ORIGIN      
        1 atatatacat atatacatat ataaatatat acatattata tatacatata taaatatata
       61 atcataatat tataatcaat gttcaaaaaa aataatacaa acattaaaaa ttacaatata
      121 acagtctaca aaatataaaa ctaaaaaaac aatatcaaaa aaagttaatg tttctacata
      181 aattttaaag ttcaaacatt tcatcataac taagaataac atcagcatct attatatcgg
      241 cagtaccatt agattcgtca catccctcat cgacatcttc atcgtattgt tcttttaaaa
      301 tttcagctct cgttgctggt tctatatcgg gcatctttgt tgaataagga ttcgttatat
      361 ttttaacatg taaaaacttt ggtatagtat gtcgtaacga atcgatatta ttagtactgt
      421 atgcaacttg ttcacctccc catcgtgcta tagctcgtgc acaatgtact gataaatttg
      481 ctaaaagata atcaaattta attgttggta attttgtcat tggtaattta ggcatttcta
      541 caggtcgttc cgacagcata tccaatacac atgttaaaaa tttagatata ccagccacaa
      601 caatataaat aggtgtttca tcaaaccatt ccaaatcgat atacaaattg ggatataatg
      661 ttcgatacat tatattttgt aatggtgtat aaaatttcca ttctgaacgt tctttatctg
      721 aagcttcacc acgatcgtat cgtaatttat cacatctcga tacattacta tcaataatgg
      781 ctatagtatt tataaattta ttatacgata ttctataata tgaatatcga tatgctttca
      841 caatacgttt atattcttca acagattttc gtatagccct attattcata tcgaatcgtc
      901 tattaccata attacttaca tgtgaatcta ttaatatcca taatacttgc cagtctaaca
      961 catttaatgg tgaacgatca ttgaaatgag cttcatctct ataacaattt aaaacgccag
     1021 cagataaata accagacata gatggaaaat atgaattcgg ttgtggatta tgatgggttc
     1081 gctgaacttt actaatttta cgtttagtag cttgcaaaat tgatgttttt ttcgtacatg
     1141 atgtcccatc cacacacaat gtatgacaat tggcagttaa taattcagta tgtacacgac
     1201 gtcgacatac ttctaaaact tgctgttctg tatatattgg catagtgtca atattttaga
     1261 aacgactcga ttcaactata ttatccaatc tatttgtgca actatttata atataatcca
     1321 cacttataat atacatatat catatcatgc tatcggacta tcggactatc ggactactgt
     1381 actatataat ataatattaa atatatagta taatttttca tgtattttca tgtagatata
     1441 ttaaaaatta tatcagctct aaaaatagat agaaaaaata tttacacaaa aaaagttaaa
     1501 tggcttcata tacaaatgat gatgtttttg cagcaggaaa attcgcagat acgaacgcga
     1561 aaattagaat ggtacaaaaa atgtatgaaa aagcaccaca tttaacatcc tggcttgata
     1621 taactatacg tgatgctact catgacgatt attatattcc agccatatta aaagactcgg
     1681 caaaagttgt tacaatcaac attacaaaag atttatgttc gttattatca tgtacaccaa
     1741 tgaaggagaa agatgcttgt aatcctaatg aaaaagcaag ttattattat gtaggcgatg
     1801 ataaatatga tgtacaatgt caaccgtctt gctttcatac ggcaaataca gcaacatata
     1861 atgatgatgg ttctcgagca gccgatatag ttcaattaaa ttggcatgaa gatgaaaaga
     1921 aatgtcgtat agtaaattca agtataacta gttggttaga aaaaccattc tatcgatcag
     1981 atacaaaata tgaattacgt gtaaacgata tgcctacagg ttttagtcgg actattagta
     2041 aaaatccttt cggttgtggt ttcacatata aaacaaacaa aacctattgt gaatattacg
     2101 atcgaacatt acaagatgac ggatcatgtg atatgacatt ctttgaaaag gctctcgatg
     2161 cagttatagg acaaacatta attaattcaa ttaaatctgg tatacgaatg ttgacaaata
     2221 ataatgttcc ttttccgata cctacaaatc tacccaaatt tccagatcaa cttgatccaa
     2281 tttatacatt aaaaggttgg cgtgccaatg taaataaaaa ttttaaagta cccgatacaa
     2341 ttgatactaa accaaaatta cctaaagcaa aagatttaca ttacgatcca aaagacgatg
     2401 aaaatgtaaa acatatcaaa tataaacatc gtaatgaatt aaacaattca aattattcac
     2461 aatttatgcg caatagacta ggtttggata tgaatataga ccaaaattca tatcatcata
     2521 taccaaacaa tccatcatca tcaccactac catcacaatc atatcatcca acagcacctt
     2581 ctgaacattt attaaatgat aataacaata atgatagcac tagtaaaggt gacgatgatg
     2641 atggtgatga tgaatcaaaa tggacagata aaatgcgtga tttattcggt gcactcttta
     2701 aaatgttgac tgaaggtaaa ttttgggcaa tggtaggtac tgatatactt atacaaaaaa
     2761 tattgaaaag tcttgaacct gttttaacta aagtaattga aaaagttaca acatttttag
     2821 ctaaaggtat agccgatata gcaggttcga taggttttaa agttctatta agtggtgtta
     2881 aaggtgcagt aataaaaatt gcagcatcga cagttttacg tataggttca aaaatcgcac
     2941 tcatgtttgc caaagtattg ggtgctgctg catcagttat aggatggatt ctagtcggta
     3001 cgatgatttt agacatttta tttagtttct gggatccatt cggttataat aatctttttc
     3061 caccagaaat accgaatgat gttatgcaaa atggtgaatt agctctacga caagctctcg
     3121 gttcagctac tgccgattat gaatttgaca atttagcatc gatcatattg ggtgaagacg
     3181 atctgatgga aatccaattg atgggtctcg tcgatcgact cacctatcta gatgctcttg
     3241 ttgtaaattc agaaggatct cgcatcgata aaggttcacc tttcgatgtt aacaaaggta
     3301 caccacaaga tatgacaaat gctcaaaatc gtggtgttgc cgatcgtgtt aaattcaata
     3361 ctcaaactta tatggaatat aacgatcgtt ttatggtgcg atacgatgta aataaatatc
     3421 taaattatat agcagcactt aatggtgtat tgtctggtgc atgtctttta tttaaattac
     3481 caatattgtg tctaattttt atatttatag cggtaattgt attggttata gctcgtttag
     3541 aattgcaaga tgacatttta atagatctta tggacaagta tcgaaataaa tcagcaatac
     3601 aatatggtga agataatgct ggttatgctg taaattgata tacagataca tatacagata
     3661 catatacata tatatatttt tttggatata caatttatat acaaacgttt ttagtagtat
     3721 acatttgtat gtaacaaaaa aactatcaac cataagcatt attatttatt attataatag
     3781 aacgtttttt ccaactataa taaatttata taacatcaaa gcatatcaat tttattagac
     3841 ttttacaaat atacaatttt gtataacatg tatatgatat ttacacgtaa atccctatcc
     3901 ttcatcattt tagaaatata cccattttaa tataaaaatg aattttatat aacatcaaat
     3961 aagaaaatgc acgtatttcc ctataccgcc acaatttata aaagtatatg tattttgaca
     4021 aaattacgat tttatgacgt caccataggg aaaatacatt gatgtcttac accaagtgaa
     4081 ttttgatgta atagtaaatt gatgttatat taaattggat gttatactaa attgaaaagt
     4141 tgcaatctca aggtcacgga attctgaaaa atatttttct attattatat atatataaat
     4201 atatatataa taataataat aataccccca tgctcagtta gttagtctgc tcaaagcaga
     4261 c
//
