# Supplementary material for: Nudivirus Sequences Identified from the Southern and Western Corn Rootworms (Coleoptera: Chrysomelidae)
Source: Viruses. 2021 Feb 9;13(2):269. doi: 10.3390/v13020269 (PMC7916170; doi:10.3390/v13020269)
Supplement: Supplementary file 1 [file viruses-13-00269-s001.zip › viruses-1095902-supplementary-revised/DvvNV_gb_format.txt]

Future	Location/qualifiers
Source	1…2377
	/organism="Diabrotica virgifera virgifera nudivirus"
	/mol_type="genomic DNA, partial sequence, Fragment 1 "
	/strain="USA"
	/host="Diabrotica virgifera virgifera"
	
gene	complement (3..869)
	/locus_tag="DvvNV_F1_ORF1, partial"
CDS	complement (3..869)
	/locus_tag="DvvNV_F1_ORF1, partial"
	/codon_start=1
	/product="vlf-1-like"
	/translation="MYEYASTIMHEVYTVKKIEDLSIYDTCMAMLLTSSTSLRIEELRQ
    LTLNHIEKIKNGDPVNIKSKKSQNVRFITPNDLLLTILNTIETQRIYVKNNIEYKKADY
    VSKIQQERYNDGYLLISSSDYMRKKLHEIAAVLGIKRTTLGFNSFRKFTTTILVEKGGH
    FIAQAMNNHNSINTTLDHYTMHTSQAIQDTYDNINAAFDKLSTPNLENLSNSTRSISSK
    RGIDRTSDNIDDEDDEDDHIKRQAVTFINTPLQNRRIQMLRNKNRTSSSRTTILSRAQQ
    QQQQQQQQ"
gene	1134..2375
	/locus_tag="DvvNV_F1_ORF2, partial"
CDS	1134..2375
	/locus_tag="DvvNV_F1_ORF2, partial"
	/codon_start=1
	/product="vlf-1-like"
	/translation="MTSTNVRKPLLNQTQILLELGAISSLDTTKLSLSTIRSLISHVQT
    LKRNNVSLDEQSITLNTSNILDKLLDRNGKPLTDTYKRQIGITIKRLWPHSNVQLNRYD
    SARNRPKQTRLASDEFVAAIRQMYEYASTIMHEVYTVKKIEDLSIYDTCMAMLLTSSTS
    LRIEELRQLTLNHIEKIKNGDPVNIKSKKSQNVRFITPNDLLLTILNTIETQRIYVKNN
    IEYKKADYVSKIQQERYNDGYLLISSSDYMRKKLHEIAAVLGIKRTTLGFNSFRKFTTT
    ILVEKGGHFIAQAMNNHNSINTTLDHYTMHTSQAIQDTYDNINAAFDKLSTPNLENLSN
    STRSISSKRGIDRTSDNIDDEDDEDDHIKRQAVTFINTPLQNRRIQMLRNKNRTSSSRT
    TILSRAQQQQQQQQQ"

ORIGIN
        1 tgttgttgtt gttgttgttg ttgttgttgt tgcgctcgtg ataatattgt cgtcctcgac
       61 gacgacgttc tatttttatt acgtaacatt tgtattctac gattttgtaa aggtgtattg
      121 ataaaagtta ctgcttgtcg tttaatatga tcatcttcat catcctcatc atcgatgtta
      181 tctgacgttc ggtctatacc gcgttttgac gatatcgaac gagtagaatt tgataaattc
      241 tctaaattag gtgtagataa cttgtcgaat gctgcattta tattatcgta cgtatcttgt
      301 atcgcttgtg aggtatgcat agtataatga tctaatgtcg tattaataga attatgatta
      361 ttcatagctt gcgctataaa atgaccgcct ttttctacca atatagtagt cgtgaattta
      421 cgaaaagaat taaaacccaa cgtcgtacgt ttaataccga gtaccgcggc aatttcgtgt
      481 aatttttttc gcatataatc cgacgacgag atcaataaat atccatcgtt gtagcgttct
      541 tgttgaattt tcgatacgta atcggccttt ttatactcga tattgttctt tacgtatatt
      601 ctttgagttt cgatagtatt caatatcgtt aataacaaat cattcggcgt tataaatcgt
      661 acgttttgtg attttttcga tttaatattt acgggatcgc cattttttat tttctcgata
      721 tgatttaaag tcaattgtcg caattcttcg atacgtaaac tagtactgct cgtcaataac
      781 atggccatac acgtatcgta tatacttaaa tcttcgattt tttttaccgt atacacttcg
      841 tgcataatag tagaagcata ttcgtacatt tgtcgaatgg cagcgacgaa ttagtcagat
      901 gtcaaacgtg tttgtttttg cagtgctccg cattatttct tcagctctct taatgacttt
      961 tgtacttgtt acacctctca tatattctgt tacttgacca atatccctac gcagtaattc
     1021 aatttttccg agaagtcttt tttcccaagg tgcagtcctg ttacaagtcc ttccgttatt
     1081 agtaccccgt cttgttctga tcttagcggt attattatta ttattttatt attatgacga
     1141 gcactaacgt acgaaaacct ttattaaatc aaacgcaaat tttattagaa ttaggagcta
     1201 tatcttcgtt ggatacgaca aaattgtctc tatcgactat acgtagttta atatcacacg
     1261 tgcaaacttt aaagcgaaat aacgtgtcgc tcgacgaaca atcgataacg ttaaatacgt
     1321 ctaatatatt ggacaaatta ttggatagaa acggtaaacc gttgacggat acgtataaaa
     1381 gacaaatagg tataactatt aaaagattat ggccgcatag taacgtacaa ttaaatcgtt
     1441 acgatagcgc acgaaataga ccgaaacaaa cacgtttggc atctgacgaa ttcgtcgctg
     1501 ccattcgaca aatgtacgaa tatgcttcta ctattatgca cgaagtgtat acggtaaaaa
     1561 aaatcgaaga tttaagtata tacgatacgt gtatggccat gttattgacg agcagtacta
     1621 gtttacgtat cgaagaattg cgacaattga ctttaaatca tatcgagaaa ataaaaaatg
     1681 gcgatcccgt aaatattaaa tcgaaaaaat cacaaaacgt acgatttata acgccgaatg
     1741 atttgttatt aacgatattg aatactatcg aaactcaaag aatatacgta aagaacaata
     1801 tcgagtataa aaaggccgat tacgtatcga aaattcaaca agaacgctac aacgatggat
     1861 atttattgat ctcgtcgtcg gattatatgc gaaaaaaatt acacgaaatt gccgcggtac
     1921 tcggtattaa acgtacgacg ttgggtttta attcttttcg taaattcacg actactatat
     1981 tggtagaaaa aggcggtcat tttatagcgc aagctatgaa taatcataat tctattaata
     2041 cgacattaga tcattatact atgcatacct cacaagcgat acaagatacg tacgataata
     2101 taaatgcagc attcgacaag ttatctacac ctaatttaga gaatttatca aattctactc
     2161 gttcgatatc gtcaaaacgc ggtatagacc gaacgtcaga taacatcgat gatgaggatg
     2221 atgaagatga tcatattaaa cgacaagcag taacttttat caatacacct ttacaaaatc
     2281 gtagaataca aatgttacgt aataaaaata gaacgtcgtc gtcgaggacg acaatattat
     2341 cacgagcgca acaacaacaa caacaacaac aacaaca
//

Source	1…1266
	/organism="Diabrotica virgifera virgifera nudivirus"
	/mol_type="genomic DNA, partial sequence, Fragment 2"
	/strain="USA"
	/host="Diabrotica virgifera virgifera"
gene	3..743
	/locus_tag="DvvNV_F2_ORF1, partial"
CDS	3..743
	/locus_tag="DvvNV_F2_ORF1, partial"
	/codon_start=1
	/product="OrNV_gp073-like-like"
	/translation="YIQSNKILNRQKHDNSSSSSSNSSDSTCKNICENITINDQTINNN
    DDDDDYNVTIPQKRTKKSSTKPSRSNEKIKNTNNNATIEMLEYKQYITSTIKNSKLFDA
    VSIVNPNRIVMVACQNLCNIANLPVLEWSEAVFIQLCSIHTRLNFDNFTWIDILEYIKN
    RQWLVEVSHNISTYIKSQATLVHILESNRTHKLHTYPHLSNATVFITRPRINYNILAQY
    KISTDILKPTSTRNLPVKFQKIIK"	
    
ORIGIN
        1 attatataca atcaaataag attttaaatc gacaaaaaca tgacaatagt agtagtagta
       61 gtagtaatag tagtgatagt acttgtaaaa atatttgtga aaatattacg ataaacgatc
      121 aaactattaa taataatgat gatgatgatg attataatgt tactattcca caaaaacgta
      181 cgaaaaaatc atcaacgaaa ccttctagat cgaatgaaaa gattaaaaat acaaataata
      241 atgccacgat cgaaatgttg gaatataaac aatacattac gtcaactata aaaaattcta
      301 aattgttcga tgccgtctct atagttaatc cgaatcgtat cgtaatggtg gcttgtcaaa
      361 atttatgtaa tatcgctaat cttccagtct tagaatggag cgaagctgtt ttcatacaat
      421 tatgtagtat acatacacgt ttaaattttg ataattttac gtggatagat atattggagt
      481 atattaaaaa tcgtcaatgg ttagtagaag tgtcacataa tattagtact tatataaaaa
      541 gtcaagcgac tttagtacac attttggaat cgaatcgaac gcataaattg cacacctatc
      601 cacatttgtc caatgctacc gtatttatta ctcgacctcg catcaattat aatatcttgg
      661 ctcaatataa aatttccacg gatatattaa aacccactag tacgcgcaat ttaccggtta
      721 aatttcaaaa aattataaag taaaacaaaa aactaattat tattaggact ttgttgtgcg
      781 agtcgtttag atacgtgttg gaattcttga gatgttaatc tattaaattc tgcagtagta
      841 tacgtaaagt ctgcttttat gtacgatcgc gtcgttttcg tatgtttgtg ttgtaaaaaa
      901 tgttgtatcg ccgatatatt atttgtattt tgagccatca acattgcgat catattacga
      961 cacgaatgga tgccaaatcc gtaaggcgcc ttgttatgta acgcgttaaa atatgtcgaa
     1021 cgtactctat tacccaaagt tttttgtgta atataaaata atttcgtatt aatattgtaa
     1081 tttacaaaag acgtatattc gtcgaagaat atatgatcta tcaataatgt gataaattcg
     1141 tttaaatgtg tattataaat cggttgccaa tatataggtt ccggatcgag agatttaata
     1201 atcgtatggg tttacgtagt tcagaaattt tacaatgtac tacgtacact ttacatcaat
     1261 tacgaa
//

Source	1…2204
	/organism="Diabrotica virgifera virgifera nudivirus"
	/mol_type="genomic DNA, partial sequence, Fragment 3"
	/strain="USA"
	/host="Diabrotica virgifera virgifera"
gene	413..1267
	/locus_tag="DvvNV_F3_ORF1"
CDS	413..1267
	/locus_tag="DvvNV_F3_ORF1"
	/codon_start=1
	/product="hypothetical protein"
	/translation="MFENTIPTITTTPPQSIENDIVEKPQRSSSPKSITSIRRLTSRSS
    VASSNLTCSQNSRGKIYKRKTNNNTNLDIIKNVLNHSDVLINTVNVMPQQQQSHETLDI
    ITIDEKHEKNIDTVVEIDNDIYDDQHERGDDSLGDDDDVFESDVIIKNNNVDNVSEHEY
    EDIIYDKDEESDIDDRQINIECSQIKQDASNFIDLISDDRDVFKTRNKRSKSTNSSINS
    IHNDHDVPIKQQKLQQSIINFNITDDDDENEQTSINNNTKDKKDYDDDEDDQDDDNDSE
    CLV"
gene	1486..2157
	/locus_tag="DvvNV_F3_ORF2"
CDS	1486..2157
	/locus_tag="DvvNV_F3_ORF2"
	/codon_start=1
	/product="p47-like"
	/translation="MALHILVSKNNTLDVALCLFDKPDADAVIWKLIASQSKCFGPVPR
    PIGIDITCELSASNLQSNLDVKQVKVHDDTVVDSDIKNKFDRITPNIKLDLAYTHPTHV
    WIRFYSTKKNLNFGANTKLFTIAKNVYEVYFVKNTNLLCQILSSLDDNVNADIIFCSEL
    PCFLYNSLLFYSNFIKFMWCYKMNRNIFDPVSFADLRTLVNVSFVGFIHCISLDPTRLY
    T"

ORIGIN
        1 gttgtgttga tttaataaat ctcgtaacgt atctgttgtg gcattattta aatctatatg
       61 tcgaaacatt gatatttttg cacattgttc gtataacgcg gctcgaacaa aagcatctga
      121 cgaattcata ttatatatca gtgtcgacgt agaatctgac gaattacaat atttgttgag
      181 tacagcgtca acgtttaaac ccaatttaat atttattata tcgaaaaata ttatattggc
      241 gttaatcggt caatcgatta ctaattttaa agatatactt tgtggtactg cacaacaaac
      301 cgtcaatgtt gaaaatgaca ttaacgatca atatacaaaa atatctataa tttcacaacc
      361 gcaaatatgg cctagtgccg agaaacattt accgcctcaa cattatacgt caatgtttga
      421 aaatacgata cctacaataa caacaacacc gccacaatct atagaaaatg atatcgtcga
      481 aaaaccgcaa cgatcgtcgt ctccaaaatc gattacgagt attcgacgtt tgacgtctag
      541 atcatcggta gcatcatcga atttaacttg ttcacaaaat tcacgtggta aaatttataa
      601 acgtaaaact aataataata ctaatttaga tataattaaa aatgttttaa atcatagtga
      661 tgttttaata aatacagtca acgttatgcc acaacaacaa cagtcacacg agacgttaga
      721 tattatcacg attgatgaaa aacatgaaaa aaatatcgat actgttgtag aaattgacaa
      781 tgacatttat gacgatcaac atgaacgagg agacgatagc ttgggtgatg atgatgatgt
      841 attcgaatct gatgtaatta taaaaaataa taacgtcgac aatgtgagtg aacacgaata
      901 tgaagatata atatatgaca aagacgaaga atctgatatt gatgatcgac aaattaatat
      961 cgaatgttca caaataaaac aagacgcttc aaattttata gatttaattt ctgacgatag
     1021 agatgttttt aaaactcgta ataaaagatc taaatcgaca aattcttcaa ttaattcaat
     1081 acataatgat catgatgtac ctataaaaca acaaaaatta caacaatcta taataaattt
     1141 taatataact gatgatgatg atgaaaatga acaaacatct ataaataata atactaaaga
     1201 caaaaaagac tatgacgatg atgaagatga ccaagatgat gataatgata gtgaatgtct
     1261 tgtataaaaa gataaaacaa ttcaactata atgttcagta tgttttagat aatacaagaa
     1321 tatggtcgct aatataagat catatataaa cgttcaaccg tggttaataa ataacgatca
     1381 tgcgtccgca attatagtaa ctttaattag tttacattta catcaacaat tttttaaaca
     1441 tttaaataaa ataccggatc gtcgatttta ttggcagctc gcgctatggc gctacatata
     1501 ttagtaagta aaaataatac gttggacgta gcgttgtgtt tattcgataa accagatgcc
     1561 gatgcggtaa tatggaaatt aatcgcgagt caaagcaaat gcttcggtcc agtaccacga
     1621 cctatcggta tagatattac gtgcgaatta tcggcttcca atttgcagtc aaatttagat
     1681 gtaaaacaag tcaaagttca tgacgatacc gtcgtcgatt cggatattaa aaataaattc
     1741 gatcgtatta caccgaatat taaattagat ttagcgtaca cgcatccgac acacgtctgg
     1801 attcgatttt attcgactaa aaaaaattta aattttggtg caaatacgaa attattcact
     1861 atagctaaaa acgtttatga agtatatttt gtaaaaaata ccaatttatt atgtcaaata
     1921 ttgtcgtcac tcgatgataa tgttaacgct gacattattt tttgttcaga attaccatgt
     1981 tttctatata attcgttgtt attttatagt aattttatca aatttatgtg gtgttataaa
     2041 atgaatcgaa atatattcga tccagtatcg tttgccgatt tacgtacgct agttaatgtt
     2101 agttttgtag gatttataca ttgcatttct ctagatccta caagattata tacttgatcg
     2161 caagaaaagc gttgtaataa agatttggga cgttcggcac taca
//
	
Source	1…1051
	/organism="Diabrotica virgifera virgifera nudivirus"
	/mol_type="genomic DNA, partial sequence, Fragment 4"
	/strain="USA"
	/host="Diabrotica virgifera virgifera"
gene	complement (163..1050)
	/locus_tag="DvvNV_F4_ORF1, partial"
CDS	complement (163..1050)
	/locus_tag="DvvNV_F4_ORF1, partial"
	/codon_start=1
	/product="pif-2-like"
	/translation="NIMIDITAFLYITFLCIFILYLLYIFLYYSFDNDIPKRNERLARQ
    LANNQVQTLINGSGINNIPNLRIITSNTDVEKANACSKGPVWIGATGTDQDCIRTCVNS
    AASVINVDNTDKYIYESAVLKVGANCIIGPRPQCNMNTSYAIMTINSITCRSKFPNIVG
    GQTGTTVIACNNTSITDPQNYLWDYKYNKKFDPLSTTITNENELLPDGTYRFQCKFNGT
    DVRQNRYVVHPNNRFHPFRNYCASAIYAAHPAVSTVISEDGRSFECDCGDFNETRVQNI
    TPTDKSSLCSDVSY"

ORIGIN
        1 tgtggaaaaa ggtaaagtta cggaatgaaa taaactacct tcacgagtaa attgatccgg
       61 tggacacggt aaatatttac cgacagaaga tacaaatgaa aagagagaaa aacataaata
      121 gcaaacaaaa aaaaaacaac aaagtacaaa cccaaaaaca tattaataag aaacatcaga
      181 acaaagcgat gatttatcgg taggcgtgat gttttgaact cgagtttcgt taaaatcgcc
      241 acaatcgcat tcgaacgatc gaccgtcttc cgatataacg gtacttactg caggatgagc
      301 cgcgtatatt gccgatgcac aataattacg aaacggatga aatcgattat tcggatgcac
      361 gacgtatcga ttttggcgta catcagtacc gttaaattta cattgaaatc gatacgtacc
      421 gtcgggtaat agttcgtttt cattagttat agttgtcgat aacggatcga attttttatt
      481 atacttgtaa tcccatagat aattttgtgg atccgtaatg gatgtattat tacacgctat
      541 aacggtcgta cctgtttgac cgcctacgat gttgggaaat ttcgaacgac acgttatcga
      601 attgatagtc attatggcat aactagtgtt catattacat tgaggtcgag gaccgataat
      661 acaattggcg cccactttta atactgccga ttcgtaaata tatttatcgg tattgtctac
      721 gttgattact gatgctgctg aattaacaca cgtacgtata caatcttgat ctgtaccggt
      781 agcgcctatc caaacgggac ctttactaca agcgttagct ttttctacgt ccgtattcga
      841 cgtaattata cgtaaattgg gtatattatt aatacctgat ccgtttatta acgtttgtac
      901 ttgattattt gccaattgtc gagccaatcg ttcgttacgt ttaggtatat cattatcgaa
      961 cgaataatat aaaaatatat ataataaata taatatgaaa atacataaaa acgttatata
     1021 gaggaacgcc gtaatatcaa tcataatatt a
//
	
Source	1..5690
	/organism="Diabrotica virgifera virgifera nudivirus"
	/mol_type="genomic DNA, partial sequence, Fragment 5"
	/strain="USA"
	/host="Diabrotica virgifera virgifera"
gene	1..249
	/locus_tag="DvvNV_F5_ORF1, partial"
CDS	1..249
	/locus_tag="DvvNV_F5_ORF1, partial"
	/codon_start=1
	/product="Ac68-like"
	/translation="IRSIPSFDITQPVLLTDDLILKLPTELEKVMYYASNSTLPIQFKI
    NISQLSIVLVTICFAILIIIASRYFLKSSISNKVMII"
gene	390..3221
	/locus_tag="DvvNV_F5_ORF2"
CDS	390..3221
	/locus_tag="DvvNV_F5_ORF2"
	/codon_start=1
	/product="lef-8-like"
	/translation="MFYVTALLCSFNKLLNMLLTNCTCYEKYSTRDKFIDNIIMKRGSY
    MGCLCYGSTKRSRVSHCSIPIMLGSYLDCLIRGNDAVLECHHQWGLFILRGILKIYPNF
    STYDSLSLHIRETKHLKLIEWFIIINNEGLALSYNNKTITYTYNRVTQTNSDWIQLINQ
    SNIFKIPALESTYIELFDIMLKTNYSMNDLQHRQIITAPMAIVKYIQHDLAKRRKQRTA
    GNQKLAVAFDTGRIFSAFNKNNTIDPGEHNKHSTQSYDNTMHEGRSSKTAFLLTTVTRA
    TNAAIRNSTALKVPNDAIYYLCPLTTRDIKSAGEQYQMTDFMTVSEESSPIDVFQFLKS
	FHMDDGANVILIDVNCTGIRINWNLDMLVTLKRSFMNVVTEYYLPFVNIITRPSRPIHY
    HEKYDVFFSPAETTFYRLSYPELDMLSTTAKVLPVHSLLKTPPAKSTVSINNIKGSIAT
    VTSPMHKLLMEHSLGVTCYMSITQDEINELLEKSVMSSGHDTTRYESYFQALDSEFQLT
    KTFDNLPKATNHEKAMRALERLYPPRDLLFEYRKQSHLPFEKRFCIERTQDSENYSNMI
    FSPKNYPPHRVWNLKLRAAFGNPHGACIEDGVVIDSNILEHIPPIYYNACITVEFTFRT
    VKYPKESTFITAETDNGVIDKDILIGCLVTEYEVYVKHSKHTKILTHKIGDHYFYLIQF
    LPKQNNMYDNLKIRHIYNNNSITVVITGQTIVRVNVGSKIANAFGQKNIISMVKDLKDC
    WGITKDGRKVHAQIIYSEVSLVARVISGQLYDMFTSDELAISDEGVIIAPVDLVIHTLH
    PYTNMKIIKVKNDTLTNINGFDSQNLSHTSKTLRSKNVLNIMTQIIGFHGFDVNFINLV
    PNSPTTIVQPIHNLYGKSMRNVQNLQQLYPNEILYNENDFNTNDDCSLKRQHYEKENKN
    LHNNIKKRKMTEN"
gene	complement (3218..3463)
	/locus_tag="DvvNV_F5_ORF3"
CDS	complement (3218..3463)
	/locus_tag="DvvNV_F5_ORF3"
	/codon_start=1
	/product="OrNV_gp063-like"
	/translation="MPNVTNSVKASWIWSVSCTVVVSILAVLILFTLAWCIYATYMIMY
    HPLIDKNINEQTFTNNNTLSIMESLKLLYKLRSTVD"
gene	3393..3689
	/locus_tag="DvvNV_F5_ORF4"
CDS	3393..3689
	/locus_tag="DvvNV_F5_ORF4"
	/codon_start=1
	/product="OrNV_gp062-like"
	/translation="METTTVHDTDHIHDAFTELVTLGIIISSTESTITIDSQKLQCLLG
    YIIIYGDHYYPTFVTMDSFNFMYNTMLYMSNVLPKDSLKSYILMTIKKCTFSP"
gene	complement (3698..4132)
	/locus_tag="DvvNV_F5_ORF4"
CDS	complement (3698..4132)
	/locus_tag="DvvNV_F5_ORF4"
	/codon_start=1
	/product="OrNV_gp061-like"
	/translation="MASQLINNTNNSKSSPSSSASSSATAVVASTSKLTPQEELSNALN
    FNKNTPIATHTSYHNNYKTIENVENTTDDNQPRQLLNRVLKKFNESKYIYPGIAILFVS
    VLVILILFQNVSLIVKCLAIICMIIFMIFTIYQMKQSTRV"
gene	4211..5689
	/locus_tag="DvvNV_F5_ORF5, partial"
CDS	4211..5689
	/locus_tag="DvvNV_F5_ORF5, partial"
	/codon_start=1
	/product="OrNV_gp060-like"
	/translation="MFIIKWNLLFVCFLLVTILIVLWVVVYYAKKRIVSIENFKQNKIP
    TFSIDVHFDPYPTTVNIENRYDCNVDSLRVCDLHDATTLFGCKELSVRCHHFATDTKYY
    HNNTTSIIPKNKTDSEGYALAITTLVEDCNPYHGDLALVTKNVDNKDYMLVCMCKHPGF
    IGNETLLSNCTTPFICNGNIDNIDQPLHNIQCICQNNEYNSIYTINNDEKDDNSVPVCK
    ELSVYEANKLFSDWSHIVPWSSNRLLSSEYFHVNYKGNLNTSILLDPCRNNLLDPTAEV
    QSGGYDIIHGECHVIDNGIPIVNNLLSFHPQYIDEATDKTDNDVGVSAIIASPPYLYIR
    FSDNIKGIRKIYGLVLPSLPHTIYSTIPIAIHLHDGISFDENHALYMNAPSGFYGFKCW
    SHHLFHYSCAIGNQYDGRRDNGMPMPTPVSCPGTFIWNIDVWYNCEYMIKRALKFTSRG
    ITLKHEPLQLYKKIQAYGISWAGIDTYIDNGLISF"

ORIGIN
        1 ataagatcta taccgtcgtt cgatattacc caaccggtat tattaactga cgatttaata
       61 ttaaaattac ccacagaact cgaaaaagta atgtattatg cgtcaaattc tacattacct
      121 attcaattta aaattaatat ttcacaatta agtatcgttt tagttactat atgtttcgct
      181 atactcatca ttattgcgag tcgatatttt ctaaaatcgt cgatatcgaa caaggtgatg
      241 ataatataac taaaccaatt ttttatttat aggtacgctt tttttattat attttggtat
      301 aaaaataata taaatatcaa gacgtgctag atatgtaata gcgtcagttg ttagtatttt
      361 cgtcaaacga tcgcttattt atagtgataa tgttttatgt aaccgcttta ttgtgttcgt
      421 ttaataaatt attaaacatg ttattaacga attgcacgtg ttatgaaaaa tattcaactc
      481 gtgacaaatt tatcgataac atcattatga agcgcggatc ttacatgggt tgtttatgtt
      541 acggttcgac taaacgaagt cgtgtcagtc attgctcgat tcctattatg ttgggaagtt
      601 atttagattg tcttatacgg ggtaacgatg ccgtcttgga atgtcaccat caatggggtt
      661 tgtttatatt acggggtata ttaaaaattt atcctaattt ttcgacgtac gattcgttaa
      721 gtttacatat acgtgaaacg aaacatttaa aattgatcga atggttcata attatcaaca
      781 acgaaggttt agcgttaagc tataataata aaaccataac gtacacatac aacagagtta
      841 cgcaaactaa tagcgattgg atacaattaa taaatcaatc taatatattc aaaatacctg
      901 ctttagaatc gacgtatatc gaattgttcg atataatgtt gaaaacgaac tattctatga
      961 acgatctgca acataggcaa attatcacgg caccgatggc catcgttaaa tatatacaac
     1021 acgatttagc gaaacgccgc aaacaaagaa ccgcaggtaa tcaaaaattg gccgtagctt
     1081 tcgatacggg acgtattttt tcggcattta ataaaaacaa taccatcgat cctggcgaac
     1141 ataataaaca ttccacacaa tcgtacgata atactatgca cgaaggccga agcagcaaaa
     1201 ccgcgtttct tttaacgacc gttacgcgtg ctacgaatgc ggcaattaga aattcgacag
     1261 ctctaaaagt acctaacgac gctatatatt atttgtgtcc gttgactacg cgcgatatta
     1321 aatcggccgg tgaacaatat caaatgaccg attttatgac ggttagcgaa gaatcttcac
     1381 cgattgacgt atttcaattt ttaaaaagtt ttcatatgga cgatggcgcc aacgttattt
     1441 taatcgacgt caattgtacc ggcatacgaa tcaattggaa tttagacatg ttggtgacgt
     1501 taaagcgaag ttttatgaac gtagtcaccg aatattattt acctttcgta aatattataa
     1561 cgcgaccatc gcgacctata cattatcacg aaaagtacga cgtatttttt tcacctgcag
     1621 aaacgacatt ttatcgatta tcttatcccg aattggatat gttatcgacg acggcaaaag
     1681 ttttgcctgt gcattcgtta ttgaaaactc cccctgcaaa aagtacagta tcgattaaca
     1741 atattaaagg aagtatagct accgttacgt caccgatgca taaattactt atggaacatt
     1801 cgttaggtgt gacatgttat atgtcgatta ctcaagacga aattaacgaa ctcttggaaa
     1861 aatccgtcat gtcatcaggt cacgatacga ctcgttacga atcgtatttt caagcgttag
     1921 attcggaatt tcaattaaca aaaacattcg acaatttacc caaagctact aatcatgaaa
     1981 aagccatgag agctttagaa cgattatacc caccgcgaga tttactgttc gaatatagga
     2041 aacaatcaca tttaccgttc gagaaacgtt tttgtatcga acgtactcaa gactcggaaa
     2101 attattcgaa tatgattttt tctccgaaaa actatccacc gcatcgcgta tggaatttaa
     2161 aattacgagc ggcgttcggt aacccacacg gtgcatgcat cgaagacggc gtagttatag
     2221 attccaacat tttagagcac ataccgccta tttattataa cgcatgtatt actgtcgaat
     2281 ttacgtttcg tacggtcaag tatccgaaag agagcacctt tattaccgca gaaactgata
     2341 acggggttat cgacaaagac attttgatcg gttgtctagt tacggaatac gaagtatacg
     2401 taaaacatag caaacacacc aagatactta cacataaaat tggcgatcat tatttttatc
     2461 taattcaatt tttaccgaaa caaaacaata tgtacgataa tttaaaaata cgacatattt
     2521 ataataataa ttctatcact gtcgtaatta ccggtcaaac gatagttcgc gttaacgtag
     2581 gctcgaaaat agctaacgcg ttcggacaaa agaatatcat ttccatggtt aaggatctga
     2641 aagattgctg gggcattacg aaagacggtc gaaaagtgca cgcccaaatt atatatagcg
     2701 aagtgtcgtt ggtggctcgc gtgatatctg gacaattgta cgatatgttt acgtcagacg
     2761 aattagccat tagcgacgaa ggcgttataa tagcaccggt agatttggtc attcatacgt
     2821 tacatccgta tactaatatg aaaattatta aagtaaaaaa tgatacttta accaacatta
     2881 atggtttcga ctcgcaaaat ttatcgcata cgagtaaaac gttacggtct aagaacgtat
     2941 taaatataat gactcaaata ataggatttc acggtttcga cgtaaatttt atcaatttag
     3001 taccgaattc accgacgacg atagtccaac ctattcataa tttatacggt aaatctatga
     3061 gaaatgtaca aaatttacaa caattgtatc cgaatgaaat attatataac gagaatgatt
     3121 ttaatactaa tgatgactgt agtttaaaac gacaacatta cgaaaaagaa aataaaaatt
     3181 tacacaataa tattaaaaaa cgaaaaatga ctgaaaatta atcgacagtc gatcgtaatt
     3241 tatataacaa tttcaacgat tccataatag atagagtatt attattagta aacgtttgtt
     3301 cgtttatatt tttatcgata agtggatgat acataatcat ataagtcgca tatatacacc
     3361 aagctaacgt aaataatatt aatacggcta atatggaaac gacaacggta cacgataccg
     3421 accatatcca tgacgctttt acagaattag ttacgttagg cataataatt tctagcaccg
     3481 aatcgacgat aactatcgat agtcaaaaac tacaatgttt attgggatac atcatcattt
     3541 atggcgatca ttattatcct acgttcgtca cgatggattc gtttaatttt atgtataata
     3601 ctatgttata catgtcaaat gtattaccga aagattcgtt aaaatcttat atattaatga
     3661 ctattaaaaa atgtacattt agtccataaa aagtatttta gacacgagtc gattgtttca
     3721 tttgataaat agtaaaaatc ataaatataa tcatacaaat aatcgctaaa catttaacga
     3781 ttaacgatac gttttgaaat aatatcaata taaccaatac cgacacgaac aatatagcta
     3841 tacctggata tatatattta gattcgttaa attttttcaa tactctattt aataattgtc
     3901 gtggttgatt gtcgtcggta gtattttcga cgttttcgat agtcttgtaa ttattatgat
     3961 atgatgtgtg cgtagctata ggtgtatttt tattaaaatt taaagcgtta cttaattctt
     4021 cttgaggcgt taatttcgat gttgatgcta ctactgctgt tgctgatgat gatgccgacg
     4081 aagatggcga tgatttcgaa ttattagtat tattaattaa ttgtgatgcc attttaataa
     4141 tattacaagt gtaaatatag agagatgtga gccaaagaca aatttataca taactatatt
     4201 atataataaa atgtttatta ttaagtggaa tttattattc gtatgttttt tactagtcac
     4261 tatattaatc gtattatggg tggtcgttta ttatgctaaa aaacgaatag tttctatcga
     4321 aaattttaaa caaaacaaaa ttcctacttt ttctatcgac gtgcatttcg atccttatcc
     4381 gacaactgta aatatcgaaa atcgatacga ttgtaacgta gactcgttgc gtgtttgtga
     4441 tttacacgac gctaccacat tattcggttg taaagaattg agcgtacgat gccatcattt
     4501 cgcgacagat acgaaatatt atcataacaa tacgacgtct attataccga aaaataagac
     4561 agattcagaa ggatacgctt tagcgattac gactttagtc gaagattgta atccatatca
     4621 tggcgattta gcgctagtta cgaaaaatgt tgataataaa gattacatgt tagtatgtat
     4681 gtgtaaacat ccgggcttta taggcaacga aactttatta agtaattgta ccacgccgtt
     4741 catttgtaac ggtaatatcg ataatatcga tcaaccttta cataatattc aatgtatttg
     4801 tcaaaataac gaatataata gtatatatac gattaacaac gacgaaaagg atgataacag
     4861 tgtgcccgta tgtaaagaat tatcggtata cgaagccaac aagttatttt cagattggtc
     4921 acatatagta ccgtggtcgt cgaatcgatt attatccagc gaatattttc acgtaaatta
     4981 taaaggaaat ttaaatacgt cgatattgtt ggatccgtgt cgaaataatt tattagatcc
     5041 tacagcagaa gtacaatcgg gcggttacga tattatacat ggtgaatgtc acgtcatcga
     5101 taacggcata ccgatagtaa ataatttact aagtttccat cctcaataca tcgacgaggc
     5161 taccgataaa accgataacg acgtcggagt atcggccata atagcttcac cgccgtatct
     5221 ttatattaga ttttcagata atattaaagg tatacgtaaa atttacggat tagtcttacc
     5281 gagtcttccg catacgatat attctactat acctatcgct attcatttac acgacggtat
     5341 tagttttgat gaaaatcacg cgttatatat gaatgcacct tcgggctttt acggatttaa
     5401 atgttggtca catcatctgt ttcattatag ttgtgctata ggtaatcaat acgacggaag
     5461 acgagacaac gggatgccta tgcctacgcc agtatcgtgt cctggaacgt tcatatggaa
     5521 tatcgacgta tggtacaatt gcgaatatat gattaaacga gcgttaaaat ttacaagtcg
     5581 aggtataacg ttaaaacacg agccactaca attatataag aaaattcagg cgtacggtat
     5641 aagttgggca ggaatcgata cttacataga taatggtcta atatcgttta
//
	
Source	1..1872
	/organism="Diabrotica virgifera virgifera nudivirus"
	/mol_type="genomic DNA, partial sequence, Fragment 6"
	/strain="USA"
	/host="Diabrotica virgifera virgifera"
gene	complement (21..1052)
	/locus_tag="DvvNV_F6_ORF1"
CDS	complement (21..1052)
	/locus_tag="DvvNV_F6_ORF1"
	/codon_start=1
	/product="p47-like"
	/translation="MAPIKRSNIKYKQVSEIDCLASKIIRVVNDETILLAARAMALHIL
    VSKNNTLDVALCLFDKPDADAVIWKLIASQSKCFGPVPRPIGIDITCELSASNLQSNLD
    VKQVKVHDDTVVDSDIKNKHNSSDNDLLQFDRITPNIKLDLAYTHPTHVWIRFYSTKKN
    LNFGANTKLFTIAKNVYEVYFVKNTNLLCQILSSLDDNVNADIIFCSELPCFLYNSLLF
    YSNFIKFMWCYKMNRNIFDPVSFADLRTLVNVSFVGLLFINTNNLSNMPTWTHGPFSAC
    SAERPKSLLQRFSCDQVYNLVGSREMQCINQASDMGTHSNYITIVMGVDLDFTFLDKLC
    NYE"
gene	complement (964..1233)
	/locus_tag="DvvNV_F6_ORF2"
CDS	complement (964..1233)
	/locus_tag="DvvNV_F6_ORF2"
	/codon_start=1
	/product="OrNV_gp019-like"
	/translation="MVANIRSYINVQPWLINNDHASAIIVTLISLHLHQQFFKHLNKIP
    DRRFVEIKSLKVYIHHGPYKAIEYKVQAGFGNRLLSVKNYTSCQ"

ORIGIN
        1 ttttaataaa taaatatatt ttattcataa ttacataatt tatctaaaaa tgtaaaatct
       61 aaatcgacac ccatcactat cgtaatataa ttgctgtgcg ttcccatatc tgacgcttga
      121 tttatacatt gcatttctct agatcctaca agattatata cttgatcgca agaaaagcgt
      181 tgtaataaag atttgggacg ttcggcacta cacgcagaaa aaggaccgtg agtccatgtc
      241 ggcatattcg ataaattatt agtatttata aataataaac ctacaaaact aacattaact
      301 agcgtacgta aatcggcaaa cgatactgga tcgaatatat ttcgattcat tttataacac
      361 cacataaatt tgataaaatt actataaaat aacaacgaat tatatagaaa acatggtaat
      421 tctgaacaaa aaataatgtc agcgttaaca ttatcatcga gtgacgacaa tatttgacat
      481 aataaattgg tattttttac aaaatatact tcataaacgt ttttagctat agtgaataat
      541 ttcgtatttg caccaaaatt taaatttttt ttagtcgaat aaaatcgaat ccagacgtgt
      601 gtcggatgcg tgtacgctaa atctaattta atattcggtg taatacgatc gaattgaagt
      661 aaatcgttat cactactatt atgtttattt ttaatatccg aatcgacgac ggtatcgtca
      721 tgaactttga cttgttttac atctaaattt gactgcaaat tggaagccga taattcgcac
      781 gtaatatcta taccgatagg tcgtggtact ggaccgaagc atttgctttg actcgcgatt
      841 aatttccata ttaccgcatc ggcatctggt ttatcgaata aacacaacgc tacgtccaac
      901 gtattatttt tacttactaa tatatgtagc gccatagcgc gagctgccaa taaaatcgtc
      961 tcatcattga caactcgtat aatttttgac gctaagcaat cgatttccga aacctgcttg
     1021 tactttatat tcgatcgctt tataggggcc atgatgtata taaactttta acgatttaat
     1081 ttctacgaat cgacgatccg gtattttatt taaatgttta aaaaattgtt gatgtaaatg
     1141 taaactaatt aaagttacta taattgcgga cgcatgatcg ttatttatta accacggttg
     1201 aacgtttata tatgatctta tattagcgac catattcttg tattatctaa aacatactga
     1261 acattatagt tgaattgttt tatcttttta tacaagacat tcactatcat tatcatcatc
     1321 ttggtcatct tcatcatcgt catagtcttt tttgtcttta gtattattat ttatagatgt
     1381 ttgttcattt tcatcatcat catcagttat attaaaattt attatagatt gttgtaattt
     1441 ttgttgtttt ataggtacat catgatcatt atgtattgaa ttaattgaag aatttgtcga
     1501 tttagatctt ttattacgag ttttaaaaac atctctatcg tcagaaatta aatctataaa
     1561 atttgaagcg tcttgtttta tttgtgaaca ttcgatatta atttgtcgat catcaatatc
     1621 agattcttcg tctttgtcat atattatatc ttcatattcg tgttcactca cattgtcgac
     1681 gttattattt tttataatta catcagattc gaatacatca tcatcatcac ccaaggttca
     1741 caaaattcac gtggtaaaat ttataaacgt aaaactaata ataatactaa tttagatata
     1801 attaaaaatg ttttaaatca tagtgatgtt ttaataaata cagtcaacgt tatgccacaa
     1861 caacaacagt ca
//
	
Source	1..1075
	/organism="Diabrotica virgifera virgifera nudivirus"
	/mol_type="genomic DNA, partial sequence, Fragment 7"
	/strain="USA"
	/host="Diabrotica virgifera virgifera"
gene	226..1044
	/locus_tag="DvvNV_F7_ORF1"
CDS	226..1044
	/locus_tag="DvvNV_F7_ORF1"
	/codon_start=1
	/product="OrNV_gp105-like"
	/translation="MTSFIKKSSYPNINLYIKSIEQGINLECIENDADTSWCYKSLPKL
    LNYKYQHPYLRPSYKEKFEECNKIATHITDLYYDNKYASTFGVLNEVETSSNFIFERTF
    IDVDEKTFSQYISQRIRYYMTDEVPLYFTKTAIATMYVPESERIMCNITTRVDFIKNYD
    LISEIVTAKHKVLHKKWNYLSNTYSTTGAIEVSVSELKQMYVDLAKQDYTDATSIENFR
    PKHWSKCRRFVYWNATLTVDKVLYTFRIAFRQNINPNSYTDDDDDGETKK"

ORIGIN
        1 tgatgaagaa ggcgaagaag atgataattt taattataac gattcatttt taaatcgtta
       61 tgtggataga tcgaatgatt ttgaaccttg atgtatgtat atccccccct actcctcctc
      121 ctacttattt gataaaaata tatataaaat atgtagtaca tgttacaaat agtatagaat
      181 atattataat tttataataa aatttcgaat aactgtatta ttactatgac atcgtttata
      241 aaaaaatcat cttatccaaa tataaattta tatattaaaa gtatcgaaca aggtattaat
      301 ttagaatgta tagaaaacga tgccgatacg tcatggtgtt ataaatcttt acctaaatta
      361 ttaaattata aatatcagca tccgtattta cggccttcgt ataaagaaaa atttgaagaa
      421 tgtaacaaaa tagcaacgca tataacggat ttgtactacg ataataaata tgcgtcaacg
      481 ttcggtgtat tgaacgaagt cgagacatct tccaatttta tatttgaacg tacgtttatc
      541 gatgttgacg aaaagacttt ttcacagtat atatcacaac gaattcgtta ttatatgacc
      601 gacgaagtac cgttatattt tactaaaact gcgatcgcta cgatgtacgt tccagagtcg
      661 gaacgtatta tgtgcaacat tactacacga gtagatttta ttaaaaatta cgatttaata
      721 tctgaaatag tgaccgctaa acataaagtg ttgcataaaa aatggaatta tttatcgaat
      781 acgtattcta cgactggagc tatcgaagta tcggtgtccg aattaaaaca aatgtatgtc
      841 gatctcgcaa aacaagatta taccgatgct acgagtatcg agaattttcg accgaaacat
      901 tggtcaaagt gtcgtcgatt cgtttattgg aacgcaacgt tgactgtcga taaagtattg
      961 tatacgtttc gtatcgcttt tagacaaaat ataaatccaa attcgtatac ggacgatgat
     1021 gatgatggcg aaactaaaaa atagatatga accatgtaat cctagaatat tttta
//

Source	1..3429
	/organism="Diabrotica virgifera virgifera nudivirus"
	/mol_type="genomic DNA, partial sequence, Fragment 8"
	/strain="USA"
	/host="Diabrotica virgifera virgifera"
gene	complement (3..1538)
	/locus_tag="DvvNV_F8_ORF1, partial"
CDS	complement (3..1538)
	/locus_tag="DvvNV_F8_ORF1, partial"
	/codon_start=1
	/product="OrNV_gp124-like"
	/translation="MVSSYPITTNDRIFECGGSGSGVGGICNITPSFLHIRGLVNQNNL
    FNHDFSFITQLRKHLNVITEEIATIYKSIIEWLSSMENEFKIKVQLGQIPITVMLFNTL
    YKVIPKVANARKAIERWYEEFQNILMEMSDLYFEYDMRITRLQTLNISNTVQNGLQENV
    IALAKQNLTKSNTIQRLITKLTNYNGRIQHLNERINFKLREINNGILRYDNDKRVNLNQ
    LSDTIVSLSDSENKSPLVEIQAQISKIITDTPVDFTLNLPKISSKPIDVRFNPKTKPHL
    NEYDILQRLNAMQNYVLYTSKTKKTIQDIVKHVNTYYTESPVYAQIMNIVADIRSNNIP
    VRFIGSLRAEAVNEYNIYLTIDKIRTVILHVNKDDDIYLAQLKDVLKLAQRTANDLITR
    DLNLSQSSTNNTVEPLIHFTDAATSSSSDESIRQSLQQQQPQSQQNNGVESNLDNIILT
    TAQVHQTNIVTSENNTNTNTNTNNNTENDINKIETETDNDNDESTSLLNDDIDM"
gene	complement (1593..2732)
	/locus_tag="DvvNV_F8_ORF2"
CDS	complement (1593..2732)
	/locus_tag="DvvNV_F8_ORF2"
	/codon_start=1
	/product="OrNV_gp125-like"
	/translation="MQYSEQEIVQICHNDVDISLLNAPNYTLNVDGTSSVKKTTILNLS
    QLPTSKVQWTHDIVNINTYYPTALGYICAGWINSLKGGPHLNDRSPLNNLDFNVLWRVL
    DHHATTYGNEYNTFNTDMVDSLYEYEVLFQHYRQSHIRKIFADKFNTIAIIDSNVDRCN
    NLRYRRGMMSKYGARSSDVERSLWKIYIPAQNKFYATVYPKLTIDLARFERTDDEVVVR
    GISLFLYNVVKCLQQKKYIEIIPLSKGTLPSCREDYTLLNAKIYVQRDVARVCTTAIVK
    KHNKRHANINNDDDDDDLEYNEQIELIRRLPPYLEVLNITNSNGQYYNYVGQCKSKRLL
    LSNDNNNENGSVDDGDGGDDDDDEDNTSFNNVDEINKYF"

ORIGIN
        1 tccatatcaa tatcgtcgtt tagtagagag gtagattcgt cattgtcgtt gtctgtttct
       61 gtttctattt tatttatatc gttttcagta ttattattag tattagtatt agtattagta
      121 ttattttcac tggttacgat atttgtctga tgtacttgag ctgtcgtaag tataatatta
      181 tcgagattgg attctacgcc attattttgt tgggattgag gttgctgttg ttgaagagat
      241 tgacgtatag attcgtcact agacgacgac gtggcagcat cggtaaagtg aattaacggt
      301 tctactgtat tattcgtcga tgattgagat aaattcaaat ctctagttat caagtcgttt
      361 gccgtacgtt gggctagttt taatacatct tttaattgtg ccaaatatat gtcgtcgtct
      421 ttgttgacgt gcaatattac agtacgtatt ttatcgatag ttagataaat attatattcg
      481 ttgactgctt cggctcgtaa agatcctata aaccgaaccg gtatattgtt cgatctaata
      541 tctgcaacga tattcattat ttgtgcatat accggcgatt cggtataata cgtgttaacg
      601 tgtttaacga tatcttgtat ggttttttta gtcttagacg tatacaatac gtaattttgc
      661 atagcgttta aacgttgcaa tatatcgtat tcgttgaggt gaggtttagt tttcggattg
      721 aatctaacgt cgatcggttt ggatgatatt ttaggtaaat ttaatgtaaa atcgacgggc
      781 gtatctgtga taattttgga tatttgtgct tgtatttcta ctaacggtga cttattttca
      841 gagtcgctta acgacactat ggtgtcggac aattgattta aatttacgcg tttatcgtta
      901 tcatatcgta atataccgtt attgatctct cgtaatttaa aattgatacg ttcgttaaga
      961 tgttgaatac gtccgttata attcgttaat ttagtaatga gtcgttgaat cgtattagat
     1021 ttggttagat tttgtttagc gagcgctatt acgttttctt gtagtccatt ttggactgta
     1081 ttagatatat ttaaagtttg taagcgcgta atcctcatat catattcaaa atataaatcg
     1141 gacatttcca ttaaaatgtt ttgaaattct tcgtaccatc tttctatagc tttgcgagcg
     1201 ttggcaactt taggtataac tttgtataat gtattaaata acataacggt tatcggtatt
     1261 tgaccgagct gaactttaat tttaaattcg ttttccatcg atgatagcca ttctattatc
     1321 gatttataaa ttgtggctat ttcttcggta attacgttta aatgttttct caattgagta
     1381 atgaacgaaa aatcgtgatt aaataaatta ttttgattta ctaaacctcg tatatgtaaa
     1441 aatgatggcg ttatattaca tataccgccg acaccactgc cactaccacc gcattcgaat
     1501 attctatcat tcgtagtgat aggatatgat gataccataa ttttaaaaaa tactagtaaa
     1561 aatacaatat tattactatt taaaatgtat atttaaaaat atttattaat ttcatcaaca
     1621 ttattaaaac tagtattatc ttcatcatca tcatcatcgc caccatcacc atcatcgaca
     1681 ctaccatttt cattattatt atcgttagat aataataatc ttttagattt acattgtcct
     1741 acgtaattat aatattgtcc gtttgaattt gtaatattta atacttctaa atacggtggt
     1801 aatcgacgta tcaattctat ttgttcgtta tattctaaat catcatcatc atcatcatta
     1861 ttaatatttg catgtctttt attatgtttt ttaacgatag ccgtcgtaca tacacgagct
     1921 acgtctcgtt gtacgtaaat tttagcattt aataacgtat aatcttcacg acacgacggt
     1981 aaagtacctt tcgataaagg tattatttct atatattttt tttgttgtaa acattttact
     2041 acgttataca aaaataacga tataccacgt actacgactt cgtcgtcggt acgttcgaaa
     2101 cgtgctagat cgatagttaa tttaggatat acggtagcat aaaatttatt ttgtgccggt
     2161 atataaattt tccataacga tcgttcgaca tctgacgatc gagcaccgta tttagacatc
     2221 ataccacgac gatatcgaag attgttacat cgatcgacgt tcgaatcgat aatggcgatc
     2281 gtattaaatt tatcggcaaa aattttacgg atatgtgatt gtctatagtg ctgaaacaat
     2341 acctcgtatt cgtataacga atcgaccata tcggtattaa acgtattata ctcgttgccg
     2401 tacgtagtcg catgatgatc tagtacacgc cataaaacgt taaaatcgag attatttaaa
     2461 ggtgaccgat cgttgaggtg cggtccacct tttaacgaat ttatccatcc ggcacatata
     2521 taacctaacg ccgtcggata ataggtatta atattgacga tatcgtgcgt ccattgtact
     2581 ttcgacgtcg gtaattggct gagatttaaa attgtcgttt tttttacgct cgacgtaccg
     2641 tctacgttta acgtataatt cggagcattt agtaacgata tatcgacatc attatggcaa
     2701 atttgaacaa tttcctgttc gctatactgc atatttcacg ataacgagat atatatatat
     2761 attagaccgt gttatatata taccattaga ttatcatacc attagacgtc ataatggata
     2821 cctacgtcgg tctctgataa aaacaatcaa tgtcaatcgg catattttca caagtcgcat
     2881 aaaaatagta ggtaggtact aataacgtag attcgtctct ctatcgatga taaagtcgat
     2941 ggatacgaaa cgtccttttt tttttgataa actcttgtcg tataacgcgt acctacgata
     3001 acgaaaaaac acaaaagaaa aatattaaac atttatcggc gtacaaaaac gaaatttctc
     3061 gtagaccatc aactccaata atagtaatca aaataacgac actttttgta aattttacta
     3121 cgactctctc tctcgtaaaa aaaaacgaca aaaacatatt agatgtttaa aaacaaaagg
     3181 tagactatag gtaaatgtct atcgatacca cgtaaaatac aaaaggatgg cctaatatag
     3241 tatttgtatg ttatttttat attattgtta ttataatgaa tacgtcatat atggctgccg
     3301 atatcgaagc tgcccataaa tttgcagaga ttttactcga agaattaata aaagccggtt
     3361 gacattatac ttcctactct ttcttacgca aaagtaaaat cctgggtggt gccacaggac
     3421 actaagttt
//
	
Source	1..3436
	/organism="Diabrotica virgifera virgifera nudivirus"
	/mol_type="genomic DNA, partial sequence, Fragment 9"
	/strain="USA"
	/host="Diabrotica virgifera virgifera"
gene	complement (17..1138)
	/locus_tag="DvvNV_F9_ORF1"
CDS	complement (17..1138)
	/locus_tag="DvvNV_F9_ORF1"
	/codon_start=1
	/product="OrNV_gp120-like"
	/translation="MCVYGEYLLQKKKEIHTMNTMENITNYLDPMSIILNDQLRVNNAL
    QQIPNESKKRKLPLVTINLAQFIKIIYDIYQDMIFNTEFKTMKYKYDIDVYVEKMLGIT
    NTSNTNNMNKQPRMCDSTLTSPTQPSSLQLSSSSATTNDISPHSHNFNKDFSQSAYNSI
    LTDVLVYLEEQNIQLLFPREMLKYYLATYSMFIKPSDFINTNAVVKVDKRGKNTSVLVN
    GTILYEYNKSFNMFISNMSRCDSSDIEALKFIIQHNISLSPSIFNVIIDDIVFVPPVYT
    QDVQLQQRPDYNQILIGNYKQAYVLITRHVVLCYDGIQFVTPTANIEKEFNTAMKLKLS
    NDDYVILEIIVCATKTKILDILQYKIQNNTVLL"
gene	complement (1195..2349)
	/locus_tag="DvvNV_F9_ORF2"
CDS	complement (1195..2349)
	/locus_tag="DvvNV_F9_ORF2"
	/codon_start=1
	/product="OrNV_gp121-like"
	/translation="MFKIKKSFLKRKYTKRTTTTNDDNDIVAASTIKYSNNILLPIASN
    NVSLTTTPRIECRQFFDYRPIIIRPTTNNDSSIMKTFRTIQPFYPMLARPISDFEQIVS
    YDRLIYEEKYDGERLLAVCIDNRERYYYTRNLKINRQFRYPILLNNNYTRCVFDGELVY
    VDVQTRSIISICDTGKRTNFILQYRIFDIQTMNGIDVTSRSLCDRKRMLTNCIIESIHV
    QLVPYARCIDKDNCITSFRRVIDGGGEGLILKNLDDLYTPNSRTSWIKVKKLHLILHRN
    EYEVYAHRFIRDKNGIFNILDCGYYNNADDDLYVHIVNVSSGIDNHKRNDLTLLIDPNT
    GLFPVKTIVTIIADKITANKSLRHPIFYRIRHDLNSIDSDLFTR"
gene	2382..2759
	/locus_tag="DvvNV_F9_ORF3"
CDS	2382..2759
	/locus_tag="DvvNV_F9_ORF3"
	/codon_start=1
	/product="OrNV_gp122-like"
	/translation="MEQTYYIRPAASNSNKIYGFEYNEPTPLLSEPPAKLLKLEHPNRE
    ELLKDENNLRCSKQTTTTQPPNIQLNTDDKCIKKLTYNIMPYPTPTKLSYFSRKISNIT
    DIPVVCKKCYAITCICNVFYK"
gene	complement (2767..3366)
	/locus_tag="DvvNV_F9_ORF4"
CDS	complement (2767..3366)
	/locus_tag="DvvNV_F9_ORF4"
	/codon_start=1
	/product="OrNV_gp123-like"
	 /translation="MYIKFANTNGIILYYGDDKSIFDKSKNYILGSIITLQDGIIIIDR
     HPSQHTCQLDIDAMCDNLVKIIQQLYVSIASIIHIYLPKMSSNINDQAVIQAKFLKLLY
     KISNADDDYDENHNDDDSFKTIIITAATIPTTITSTTTTLKNSSDDDHFTTHHDGGDGD
     DDGCGGGDGDNSDDDLTTNNKKTVDRYNIQIILHHV"

ORIGIN
        1 aaataatata aatatattat aataaaactg tattattttg tattttatat tgtaaaatat
       61 ctaaaatttt cgttttagta gcacatacta taatttctaa aatgacataa tcgtcattag
      121 acaatttcaa tttcatggcc gtattaaatt ctttttcgat attggccgtc ggtgtaacga
      181 attgtatgcc gtcatagcat agtacgacat gacgagttat taaaacgtac gcttgcttat
      241 agttgccgat taaaatttga ttataatcgg gtcgttgttg aagttgtacg tcttgcgtgt
      301 agacgggcgg tacgaatacg atatcgtcta tgataacgtt aaatatagaa ggagataacg
      361 aaatattatg ttgaatgatg aatttcaaag cttctatatc tgaggaatcg catcgactca
      421 tattgctgat aaacatattg aatgatttat tgtattcgta taagatggta ccgttgacga
      481 gaacgctggt atttttacca cgtttgtcaa cttttacgac ggcattagtg ttgatgaaat
      541 cgctcggttt aataaacatg gaatacgtgg ctaaataata tttcaacatt tcacgaggaa
      601 ataacaattg tatattttgt tcttcgagat acactaaaac gtcagtcaaa atggaattgt
      661 aggcactttg tgaaaaatct ttattgaaat tatgcgaatg tggcgatata tcgttagtcg
      721 tagcagaaga agaagataat tgtagtgaag aaggttgtgt cggtgacgtt aacgtcgaat
      781 cacacatacg aggttgttta ttcatattat tagtattact agtattagta atacccaaca
      841 ttttttcaac gtaaacgtcg atatcatatt tgtatttcat cgttttaaat tcggtattaa
      901 atatcatatc ttgatatata tcgtatataa tttttataaa ttgtgccaaa ttgatagtta
      961 cgagtggtaa ttttcttttt ttcgattcgt tgggtatttg ttgtaaagcg ttattaacgc
     1021 gtaattgatc gtttaatata atagacatcg gatctaaata atttgtaata ttttccatcg
     1081 tattcatagt atgtatttct tttttttttt gtagtaaata ttcaccgtac acacacatgc
     1141 atacacacac gaatattaaa tgaatgttaa cgtaacatat ctaaagtatt tatactatcg
     1201 tgtaaataaa tcggaatcga tactatttaa atcgtgtcgt atgcgataaa aaatgggatg
     1261 gcgtaatgat ttattagcgg taattttatc ggctataatc gtaacgatag ttttgacggg
     1321 aaataatccg gtattcggat cgattaataa agttagatcg tttcgtttat gattatctat
     1381 gccgctcgat acgttaacga tatgtacgta tagatcgtcg tcagcgttat tataatagcc
     1441 acagtctaat atgttgaaaa tgccgttttt atcgcgtata aatcgatgag cgtatacctc
     1501 gtattcgttt cgatgtaaaa tcaaatgtaa ttttttcact ttaatccacg acgttctact
     1561 attaggcgta tataaatcat cgagattttt taaaattaac ccttcgccgc caccatcgat
     1621 gactcgacga aaggaagtta tacaattatc cttatcgata caacgtgcgt acggtactaa
     1681 ttgtacgtgt atagattcga ttatacaatt agtcaacatt cgtttacggt cacataaaga
     1741 tcgtgatgta acgtctatac cgttcatcgt ttgaatgtcg aaaatacgat attgtaatat
     1801 aaaattggta cgtttaccgg tatcgcatat agagatgatg gatcgagtct gtacgtcgac
     1861 atacactaat tcgccatcga aaacgcatcg agtatagtta ttatttaata atatcggata
     1921 gcgaaattga cgattaattt ttaaatttct cgtataataa tatctttctc gattatctat
     1981 acacactgcc aatagtcgtt cgccgtcata tttttcctcg taaattaatc gatcgtatga
     2041 gacgatttgt tcgaaatcgc ttatcggtcg agctagcata gggtaaaaag gttgaatcgt
     2101 gcgaaaagtt ttcattatac tcgaatcgtt attcgtcgta ggacgtatta taataggtcg
     2161 ataatcgaaa aattgtcgac attcgattcg tggtgtcgtc gtcaaagaaa cgttattcga
     2221 tgctatcggt aataaaatat tattcgaata ttttatagtt gaggcggcaa cgatatcgtt
     2281 gtcatcgttg gtggtagtgg tgcgtttcgt atattttctt tttaaaaaag attttttaat
     2341 tttaaacatt attactattt gtacaaattt tcataaaaaa aatggaacaa acatattata
     2401 ttcgaccggc ggcgtcaaat tcaaataaaa tatacggatt cgaatataac gaaccgacac
     2461 cgttattatc tgaaccacct gctaaattat taaaattgga acatcccaat cgagaagagc
     2521 tgctaaaaga tgaaaataat ttacgttgtt cgaaacagac aacaacgacc caaccaccga
     2581 atatacaact caatactgat gataaatgta ttaaaaaatt aacatataat attatgccat
     2641 atccgacgcc tactaaatta tcatattttt caagaaaaat tagtaacata accgatatac
     2701 ctgtagtatg taaaaaatgt tatgctataa cgtgtatttg taatgtattt tataaataaa
     2761 ataaaattat acgtgatgta atataatttg tatattatat ctatcgacgg tctttttatt
     2821 attagtagtc aagtcatcgt cgctattatc gccatcacca ccaccacagc catcgtcgtc
     2881 accgtcgccg ccgtcgtgat gtgtggtgaa atgatcgtcg tcgctactat tttttagagt
     2941 ggtggtggtg ctagtgatgg tagtgggaat ggtagcggcg gttattataa tagttttaaa
     3001 agaatcgtcg tcgttatgat tctcatcata atcatcgtcg gcgttggata ttttatataa
     3061 caattttaaa aatttagctt gaatgacggc ttgatcgttt atatttgaac tcattttcgg
     3121 taaatatata tgaataatcg aggcgatact aacgtacaat tgttgtatta tttttactaa
     3181 attatcacac atcgcatcga tgtccaattg acacgtatgc tgtgatggat gacgatctat
     3241 aattataata ccatcttgta acgttataat cgaacccaat atataatttt tacttttatc
     3301 aaaaatagat ttatcgtcac cataatataa tattataccg tttgtatttg caaatttaat
     3361 atacataata atattctact atttttaaaa gacgtttaaa atattatctt tattggttag
     3421 tattatcata accaat
//
	
Source	1..3186
	/organism="Diabrotica virgifera virgifera nudivirus"
	/mol_type="genomic DNA, partial sequence, Fragment 10"
	/strain="USA"
	/host="Diabrotica virgifera virgifera"
gene	complement (3..854)
	/locus_tag="DvvNV_10_ORF1, partial"
CDS	complement (3..854)
	/locus_tag="DvvNV_F8_ORF1, partial"
	/codon_start=1
	/product="OrNV_gp125-like"
	/translation="MQYSEQEIVQICHNDVDISLLNAPNYTLNVDGTSSVKKTTILNLS
    QLPTSKVQWTHDIVNINTYYPTALGYICAGWINSLKGGPHLNDRSPLNNLDFNVLWRVL
    DHHATTYGNEYNTFNTDMVDSLYEYEVLFQHYRQSHIRKIFADKFNTIAIIDSNVDRCN
    NLRYRRGMMSKYGARSSDVERSLWKIYTPAQNKFYATVYPKLTIDLARFERTDDEVVVR
    GISLFLYNVVKCLQQKKYIEIIPLSKGTLPSCREDYTLLNAKIYVQRDVARVCTTAIVK
    KHN"
gene	1049..1291
	/locus_tag="DvvNV_10_ORF2"
CDS	1049..1291
	/locus_tag="DvvNV_10_ORF2"
	/codon_start=1
	/product="hypothetical protein"
	/translation="MIKSMDTKRPFFLINSCRITRTYDNEKTQKKNIKHLSAYKNEISR
    RPSTPITVIKITTLFVNFTTTLSLVKKNDKNILDV"
gene	1397..3184
	/locus_tag="DvvNV_10_ORF3, partial"
CDS	1397..3184
	/locus_tag="DvvNV_10_ORF3, partial"
	/codon_start=1
	/product="p74-like"
	/translation="MNTSYTAADIEAAHKFAEVNTNIRLLRKSYEKAPHLVSWLKFELR
    DATHDDYYIPNILKHGAKVTDISVTEEACKMFSCTPIKETDVCHPNEPASYYRVGDKDY
    DVQCQPACFNTSSKITYNPDGTRTHDTPQLNWNSIQQKCRIVNAYVVSWLEKPFYRSKT
    AYEYRVNDLPIGFTRIPSTDPNNSGMTYEVNEAYCGFYDRIMLEDKSCDYKSWEKYIDA
    VLGMQLVNSIKSLGRILSTSTNHLPFELPKNLPPLPTKLQPIHTMEGWKLNINKNFQLP
    NLIDTKPKLHTYDDDDDIINYNHRRRRNAEYLNNNTNLSNFMRNCLNLEMDYNPEKIMG
    INTYGEILRPFETIHQSSNNNNDRHKRSTTTSDDNDIDKTKWTYKMSVIMGSIYKMLSD
    EELWKNIGQDMATTTAIYTIKKLALKVIEKLTVYLAKGLNDVTGSIGFKVLLNGLKGVA
    TKIITNLTLRIGAKIAIVMAKILASAASVIGWILTGTMILDLMFTFWDPFGYNQLFPPE
    LPNDIMTNGELAMRQHMASAQTNLEFKTIVDTLLTSEELIEIHLESIFDTIVYLDALVV
    NSEGTRIDKGKEFKVNDGII"
    
 ORIGIN
        1 ttattatgtt ttttaacgat agccgtcgta catacacgag ctacgtctcg ttgtacgtaa
       61 attttagcat ttaataacgt ataatcttca cgacacgacg gtaaagtacc tttcgataaa
      121 ggtattattt ctatatattt tttttgttgt aaacatttta ctacgttata caaaaataac
      181 gatataccac gtactacgac ttcgtcgtcg gtacgttcga aacgtgctag atcgatagtt
      241 aatttaggat atacggtagc ataaaattta ttttgtgccg gtgtataaat tttccataac
      301 gatcgttcga catctgacga tcgagcaccg tatttagaca tcataccacg acgatatcga
      361 agattgttac atcgatcgac gttcgaatcg ataatggcga tcgtattaaa tttatcggca
      421 aaaattttac ggatatgtga ttgtctatag tgctgaaaca atacctcgta ttcgtataac
      481 gaatcgacca tatcggtatt aaacgtatta tactcgttgc cgtacgtagt cgcatgatga
      541 tctagtacac gccataaaac gttaaaatcg agattattta aaggtgaccg atcgttgagg
      601 tgcggtccac cttttaacga atttatccat ccggcacata tataacctaa cgccgtcgga
      661 taataggtat taatattgac gatatcgtgc gtccattgta ctttcgacgt cggtaattgg
      721 ctgagattta aaattgtcgt tttttttacg ctcgacgtac cgtctacgtt taacgtataa
      781 ttcggagcat ttagtaacga tatatcgaca tcattatggc aaatttgaac aatttcctgt
      841 tcgctatact gcatatttca cgataacgag atatatatat atattagacc gtgttatata
      901 tataccatta gattatcata ccattagacg tcataatgga tacctacgtc ggtctctgat
      961 aaaaacaatc aatgtcaatc ggcatatttt cacaagtcgc ataaaaatag taggtaggta
     1021 ctaataacgt agattcgtct ctctatcgat gataaagtcg atggatacga aacgtccttt
     1081 ttttttgata aactcttgtc gtataacgcg tacctacgat aacgaaaaaa cacaaaagaa
     1141 aaatattaaa catttatcgg cgtacaaaaa cgaaatttct cgtagaccat caactccaat
     1201 aacagtaatc aaaataacga cactttttgt aaattttact acgactctct ctctcgtaaa
     1261 aaaaaacgac aaaaacatat tagatgttta aaaacaaaag gtagactata ggtaaatgtc
     1321 tatcgatacc gcgtaaaata caaaaggatg gcctaatata gtatttgtat gttattttta
     1381 tattattgtt attataatga atacgtcata tacggctgcc gatatcgaag ctgcccataa
     1441 atttgcagag gtaaacacta atattagatt attgcgaaaa tcatacgaaa aagctccaca
     1501 tctagtatct tggttgaaat tcgagttacg cgatgccaca cacgatgatt attatattcc
     1561 gaatatttta aaacacggag caaaagtcac cgatatatcg gtgaccgaag aagcatgcaa
     1621 aatgttctcg tgtacgccga taaaggaaac ggacgtttgc catcctaacg aaccagccag
     1681 ctattatcgt gtcggtgata aagattatga cgttcaatgt caaccggcat gttttaatac
     1741 ttcgagtaaa ataacttata atcctgacgg aacacgcacc cacgacacgc ctcaattgaa
     1801 ttggaattcg atacaacaga aatgtcgtat agtaaatgct tatgttgtaa gttggttaga
     1861 aaagcctttt tatcgttcga aaacggccta tgaatatcgt gtcaatgatt tgccgatagg
     1921 ttttactcgc ataccgagta cagaccctaa taatagcggt atgacctatg aagtaaatga
     1981 agcgtattgt ggtttttacg atagaatcat gttggaagat aaatcgtgcg attataaatc
     2041 ttgggaaaaa tacatagatg ccgttttagg tatgcaattg gtaaatagta taaaatcgtt
     2101 gggtcgtatt ttatcgacgt cgactaatca tttacctttc gaattaccga aaaatttacc
     2161 accgttacct acaaaattac aaccgataca tacgatggaa ggatggaaat taaatattaa
     2221 taaaaatttt caattaccca atttaataga tactaaacct aaattacata catatgatga
     2281 tgatgatgat attataaatt ataatcatag acgtagacgt aatgctgaat atttaaataa
     2341 taatacaaat ttatcaaatt ttatgcgtaa ttgtttaaat ttagaaatgg attataatcc
     2401 agaaaaaatt atgggtatta atacgtacgg tgaaatttta cgaccttttg aaactataca
     2461 tcaatcatcc aataataata atgatagaca taaacgtagt actactacta gtgacgataa
     2521 tgatatagat aaaacaaaat ggacttataa aatgtccgta ataatgggtt ctatatataa
     2581 aatgttgagt gatgaagaat tgtggaaaaa tatcggccaa gatatggcga ctactacggc
     2641 tatatatacg attaaaaaat tagcattaaa agttatagaa aaattaacgg tatatttggc
     2701 aaaaggtctt aacgacgtta cgggatctat agggtttaaa gtattgttga acggtttaaa
     2761 aggcgtcgct acaaagatta ttacgaatct tacgttacga atcggtgcca aaatagctat
     2821 agttatggcg aaaattctag catcggcagc ttcggtaatc ggatggatat tgacaggtac
     2881 tatgattctc gatttgatgt ttacattttg ggatccgttc ggttataatc agttatttcc
     2941 accggaatta cccaacgata taatgacgaa cggtgaattg gctatgcgcc aacacatggc
     3001 gtctgctcaa actaatttgg aatttaaaac catcgtcgat accctgctta cgtctgaaga
     3061 attgatcgaa attcatttgg aaagtatatt cgatacgata gtatatttag acgctctcgt
     3121 cgtaaattct gaaggtacgc gcatcgataa aggtaaagaa tttaaagtta acgacggtat
     3181 tattac
//
   
Source	1..1430
	/organism="Diabrotica virgifera virgifera nudivirus"
	/mol_type="genomic DNA, partial sequence, Fragment 11"
	/strain="USA"
	/host="Diabrotica virgifera virgifera"
gene	88..669
	/locus_tag="DvvNV_11_ORF1"
CDS	88..669
	/locus_tag="DvvNV_11_ORF1"
	/codon_start=1
	/product="OrNV_gp024-like"
	/translation="MDPSLQTSLYKLQEYIKQFCRICNRPYTSLDISPYLEVFRSNMLL
    NVFMKDPDNETTNACIRESLAKWSQGQEFLNKLNAAISYKHEMIPQPYAFKHVTYTIKV
    SITNLTPTQPLTTFTLQTQRDALRLSSQQMSTYVRPFRAPSSSLAIKYDHSIIDLIINA
    IGDFDQMVEQQCYSAGFNTCSFIQSHEIKK"

ORIGIN
        1 aactatctcg acgtcgagat agttcatcgt tagtagcaaa cgtttctcga gtagtataca
       61 tagtattaat aatatttatt attaatcatg gacccttctc ttcaaacttc actatataaa
      121 ctacaagaat atataaaaca attttgtcga atttgtaatc gaccctatac gtcgctggat
      181 atatctccgt atctagaagt ttttcgtagc aatatgttgt taaatgtatt tatgaaagat
      241 ccggacaacg agacgacgaa cgcatgtata cgtgaaagtt tagcgaaatg gtcgcaaggt
      301 caagaatttt taaataaatt aaatgcggct atatcatata aacacgaaat gataccgcaa
      361 ccgtacgcat tcaaacacgt tacgtatact attaaagtaa gcataacaaa tttaacgcct
      421 acacaaccgc taacgacgtt tacgttacaa acgcaacgcg acgcacttcg tctatcgtct
      481 caacaaatgt ctacgtacgt tcgacctttc cgagcaccgt catcatcgtt agccatcaaa
      541 tatgatcata gtattataga tttgatcata aacgctatag gtgatttcga tcaaatggtc
      601 gaacagcaat gttattctgc aggttttaat acgtgttcgt ttattcaatc gcacgaaatt
      661 aaaaaataaa ttattaatta acatagcata ttagcagcat taacaaaatg tcatggaaat
      721 gtgtttcaat aatggtaata gtacgaatac gtcgtcgagt acgaacgtaa aaaattatat
      781 aatcatagag tctatagcct tgggcggttg tcgagttatt aaaaatgata ttattaaaac
      841 gatattcgaa aagaatacaa tatatcctta cggcaaatat taatcaaata taaatcgaat
      901 cttaacgagt ctctaaaata tttatcatac aacagatacg atgctaaaat atacaaatat
      961 tgtaacgtcg atatctcttt attaccgata ttatatataa atatttatcg acacgaccgc
     1021 cgttatctat acaattatta aaacaaccgc atcaaaaaat atggaatata tttgacaaaa
     1081 attacatcat caatttaata ttacaggcac attatcatta taacgaatta tacgatgata
     1141 ttttggaata acgttatatt tttgcgggcc caaaacattt attattttag taatattaac
     1201 gtgatctaga tctacgacgg cgacgttgtg ttgctccgac gctcgggcga cgacggatat
     1261 tagcagtagt tctttccgaa ctaggactac gtgatctgct acgagaacga ctgcgtcgtt
     1321 ttacagattt ccatagtaat atagtattat atcaaaatta tacgatcact gaaaacgatc
     1381 ataataagct cattatggta agaactcgta gtcgatcccg atctaggggt
//
	
Source	1..1767
	/organism="Diabrotica virgifera virgifera nudivirus"
	/mol_type="genomic DNA, partial sequence, Fragment 12"
	/strain="USA"
	/host="Diabrotica virgifera virgifera"
gene	244..1668
	/locus_tag="DvvNV_12_ORF1"
CDS	244..1668
	/locus_tag="DvvNV_12_ORF1"
	/codon_start=1
	/product="pol/gran-like"
	/translation="MGIAKGLTFLVDILKQCGIYNGGNDEKSSKNIRYLIHIDGEFMRY
    KGMNEDNMTKDNAEELVAESSVNYVLRIINIIEAIMHHKALEVFVYMDGGRVQNKEHRS
    STVSLDFITVRSLFKHFCETYNLTIVQLQIGEAELQMYLRRDQTVDLHFFVTNDSDMIS
    ILYDHCPLYFSVIDSKNTDTANATTTPTTSNDSTGTSTKPVLDVKNIVNPSMILSNLVE
    YTKEAPKLTSDNIITDKITNLNRTYDCSKISVKDSCVWFNAGQKEFSIIGMDNCHKFIR
    YTPDVFRTFLAFCGTDFTQNIFTETMQKAIVGAPKQDIDFVNTLTDTNEIIAALLMIAI
    SGGGVLKKDNKQRTLRDTTFFPSEINMISDVYITYITTGCMSNNNIPKPNMSLLCRRYI
    YAMRACDDNFVLGRLRMWAKNTSLKKAIANLRKHLHDYSDYLRREYELYALDIPDEEKV
    ELIKMTHVTEFSNAIL"

ORIGIN
        1 tcgcaggggg ccgcgcctga tagaagaact gacaaaaaac tcccacaggt ccacttatta
       61 ttattatgat tattattatt attatattgt acagtattat taggtactgt tatttggacg
      121 tggtctaatt accggagaat aatcatgtga ccctctcccc ctcacccgta atgtatctgc
      181 aatataaata caagatattt atataacatc tattcattac aaacattttt attatcgata
      241 ataatgggta tcgctaaagg tttaacgttt ttagtcgata tacttaaaca atgcggcatt
      301 tataacggtg gaaatgatga aaaatcatcg aaaaatattc gatatttaat tcatatcgat
      361 ggagaattta tgcgttataa aggaatgaac gaagacaata tgactaaaga taatgccgaa
      421 gaactcgtcg ccgaatcttc ggtaaattat gtgttgcgta taataaatat aatcgaagct
      481 attatgcatc ataaagcttt agaagttttc gtatatatgg acggtgggcg agtacaaaat
      541 aaagaacatc ggtcaagcac cgtatcgttg gattttataa cggtgcgatc gttatttaaa
      601 catttttgtg aaacttataa tttaactatc gttcaattac aaatcggcga ggcggaatta
      661 caaatgtatt tacgtcgtga tcaaacggta gatttacact ttttcgttac gaacgatagc
      721 gatatgattt cgatattata cgatcattgt cctttatatt tttccgttat agattctaaa
      781 aataccgaca ctgctaatgc gacgacgaca ccgacaacat ctaacgattc aacaggtact
      841 agtacgaaac cggttttaga tgttaaaaat attgtcaacc cgtcaatgat tttatctaat
      901 ttagtcgaat atacgaaaga agcgccaaaa cttacatcag ataatattat aaccgacaag
      961 ataacaaatt taaatagaac gtacgattgt tcgaaaatat ccgtaaaaga ttcttgtgtg
     1021 tggtttaatg ccggtcaaaa agaattttcg ataatcggca tggataactg tcataaattt
     1081 atacgttata ctccggatgt ttttaggacg tttttggctt tttgcggtac ggactttacg
     1141 caaaacattt ttacggaaac tatgcaaaaa gccatcgtag gtgctccgaa acaagatatt
     1201 gattttgtaa acacattaac ggatactaat gaaattatag cggctctatt aatgatcgcc
     1261 attagtggtg gcggcgtact taaaaaggat aataaacaac gtacgttacg agatacgaca
     1321 ttttttcctt ccgaaataaa tatgataagt gacgtgtata ttacgtatat tacgactgga
     1381 tgtatgagca acaataatat accgaaacca aacatgagtt tattatgtag acggtacata
     1441 tacgcgatgc gtgcatgtga tgataatttt gttttaggac gtttacgaat gtgggcaaaa
     1501 aatacatctt taaaaaaagc catcgctaat ttgcgtaaac atctacacga ctatagtgat
     1561 tatttacgtc gagaatatga attgtacgcg ttagatattc ctgacgaaga gaaagttgag
     1621 ttaataaaaa tgacacacgt tactgaattt tccaatgcga ttttataaaa atgtaactat
     1681 caaacaaaaa aaatttagta tagtacaaac ccaaaatttt attaataata aatattatac
     1741 cttttacaca acaaaaaata tacaatt
//
	
Source	1..1035
	/organism="Diabrotica virgifera virgifera nudivirus"
	/mol_type="genomic DNA, partial sequence, Fragment 13"
	/strain="USA"
	/host="Diabrotica virgifera virgifera"
gene	complement (280..1035)
	/locus_tag="DvvNV_13_ORF1, partial"
CDS	complement (280..1035)
	/locus_tag="DvvNV_13_ORF1, partial"
	/codon_start=1
	/product="dnahel-like"
	/translation="IYIYIYIYIYIYIHITMSCNDLIAEQSSSSSSSTHQQSMMENDTY
    LDIESQIQLILLEIQNRKIQNNKNIDNNLTTTATAAADVVSDANNRSIQLQILLNHEET
    NSNVLPNTTCKETQRIELQFLEKFNVKRYIYSDSDTSTVIYSRSLNTHYLWPKEKPITI
    TQLSQHFQQTGHTLGIDNTLTYIRTFSIDLDCTCRKLGITSHEPHVNEAIVMKVMRVIK
    TVFVDVLEVKKAISFSIWQHKCGFHIYRI"

ORIGIN
        1 aaaaattaaa gaatctatag ggacggtgtg taaagacgcg ccgacaggta ccaagtcaat
       61 tttggtgatg cacgagatat ggggtaaatc tttagggaaa agtaaacggt aaaccggtgt
      121 cacgaaacca cctattttct ttgtcttgtt ctttaatttt taattatttt gcagaatacg
      181 gtagcggcat aattgacgga atttctataa tcactggcag atgtgcacat ttcgcgtgga
      241 ttatttctcg taaatacaaa tgtgtcggta atgaaatatt tatatcctgt aaatatgaaa
      301 gccgcactta tgctgccata tactaaacga gatagctttt tttacttcca acacatccac
      361 gaatacggtc tttataactc gcattacttt cattacgata gcttcgttta cgtgcggctc
      421 atgagaagtt atacctaatt tacgacaagt acaatctaaa tctatggaaa acgtacgtat
      481 atacgttaaa gtattatcta tacctaaagt atggccggtc tgttgaaaat gttgtgataa
      541 ttgcgttata gtgatgggtt tttctttagg ccataaataa tgcgtattta aactacgaga
      601 ataaataacc gtagacgtat ccgaatctga atatatgtat cgtttaacgt taaatttttc
      661 taaaaattgt aattctatac gttgtgtttc tttacacgta gtattcggta aaacgttact
      721 atttgtctct tcatgattca ataatatttg taattgaatc gatctattat tagcatcaga
      781 aacaacatca gcagcagcag tagcagttgt tgttaaatta ttatctatat ttttattatt
      841 ttgtatcttg cgattttgta tttccaacaa tattaattgt atttgacttt ctatatctaa
      901 atatgtatca ttttccatca tcgattgttg atgtgttgat gatgatgatg atgatgattg
      961 ttctgctatt aaatcgttac acgacattgt aatgtgtata tatatatata tatatatata
     1021 tatatatata tatat
//
	
Source	1..1322
	/organism="Diabrotica virgifera virgifera nudivirus"
	/mol_type="genomic DNA, partial sequence, Fragment 14"
	/strain="USA"
	/host="Diabrotica virgifera virgifera"
gene	3..557
	/locus_tag="DvvNV_14_ORF1, partial"
CDS	3..557
	/locus_tag="DvvNV_14_ORF1, partial"
	/codon_start=1
	/product="dnaint/rec-like"
	/translation="HTHIRIVSTKDFLTYVQYLHQHASQYTAPILFACIINRLPIYRFR
    IERFNNRMLPFHGYLLLIDHIFFDEYTSFVNYNINTKLFYITQKTLGNRVRSTYFNALH
    NKAPYGFGIHSCRNMIAMLMAQNTNNISAIQHFLQHKHTKTTRSYIKADFTYTTAEFNR
    LTSQEFQHVSKRLAQQSPNNN"
gene	complement (567..1322)
	/locus_tag="DvvNV_14_ORF2, partial"
CDS	complement (567..1322)
	/locus_tag="DvvNV_14_ORF2, partial"
	/codon_start=1
	/product="OrNV_gp073-like"
	/translation="SEQLYYIQSNKILNRQKHDNSSSSSSNSSDSTCKNICENITINDQ
    TINNNDDDDDYNVTIPQKRTKKSSTKPSRSNEKIKNTNNNATIEMLEYKQYITSTIKNS
    KLFDAVSIVNPNRIVMVACQNLCNIANLPVLEWSEAVFIQLCSIHTRLNFDNFTWIDIL
    EYIKNRQWLVEVSHNISTYIKSQATLVHILESNRTHKLHTYPHLSNATVFITRPRINYN
    ILAQYKISTDILKPTSTRNLPVKFQKIIK"

ORIGIN
        1 gacatacgca tattcgtatc gttagtacga aggatttttt aacgtacgtt caatatcttc
       61 atcaacacgc gtctcaatat acggcaccga tactgtttgc gtgtattata aatcggttgc
      121 caatatatag gttccggatc gagagattta ataatcgtat gcttcctttt cacggttatt
      181 tgttattgat agatcatata ttcttcgacg aatatacgtc ttttgtaaat tacaatatta
      241 atacgaaatt attttatatt acacaaaaaa ctttgggtaa tagagtacgt tcgacatatt
      301 ttaacgcgtt acataacaag gcgccttacg gatttggcat ccattcgtgt cgtaatatga
      361 tcgcaatgtt gatggctcaa aatacaaata atatatcggc gatacaacat tttttacaac
      421 acaaacatac gaaaacgacg cgatcgtaca taaaagcaga ctttacgtat actactgcag
      481 aatttaatag attaacatct caagaattcc aacacgtatc taaacgactc gcacaacaaa
      541 gtcctaataa taattagttt tttgttttac tttataattt tttgaaattt aaccggtaaa
      601 ttgcgcgtac tagtgggttt taatatatcc gtggaaattt tatattgagc caagatatta
      661 taattgatgc gaggtcgagt aataaatacg gtagcattgg acaaatgtgg ataggtgtgc
      721 aatttatgcg ttcgattcga ttccaaaatg tgtactaaag tcgcttgact ttttatataa
      781 gtactaatat tatgtgacac ttctactaac cattgacgat ttttaatata ctccaatata
      841 tctatccacg taaaattatc aaaatttaaa cgtgtatgta tactacataa ttgtatgaaa
      901 acagcttcgc tccattctaa gactggaaga ttagcgatat tacataaatt ttgacaagcc
      961 accattacga tacgattcgg attaactata gagacggcat cgaacaattt agaatttttt
     1021 atagttgacg taatgtattg tttatattcc aacatttcga tcgtggcatt attatttgta
     1081 tttttaatct tttcattcga tctagaaggt ttcgttgatg attttttcgt acgtttttgt
     1141 ggaatagtaa cattataatc atcatcatca tcattattat taatagtttg atcgtttatc
     1201 gtaatatttt cacaaatatt tttacaagta ctatcactac tattactact actactacta
     1261 ctattgtcat gtttttgtcg atttaaaatc ttatttgatt gtatataata caattgttca
     1321 ga
//
	
Source	1..1573
	/organism="Diabrotica virgifera virgifera nudivirus"
	/mol_type="genomic DNA, partial sequence, Fragment 15"
	/strain="USA"
	/host="Diabrotica virgifera virgifera"
gene	complement (3..1235)
	/locus_tag="DvvNV_15_ORF1, partial"
CDS	complement (3..1235)
	/locus_tag="DvvNV_15_ORF1, partial"
	/codon_start=1
	/product="OrNV_gp027-like"
	/translation="MLQEEQGIVLTPYEKNLEFWRQLWRVVERSDVIVQIVDARNPLLF
    RCEDLEKYVEEVSADKMNLILINKSDFLTETQRKTWADYFNSIGVQAIFYSAHLSLNEV
    TEEAEEEDDDDDSNTNINIFIDPNRINELTRLNTILSSYPSNMYNNVNEKKNDTVDEDL
    AIQREIKNIIIQSVTPKNTKCITVQYQHRLLLIPFDMKISNRLTSIFWAYPKPYVQSRL
    PNLDILQNMLTKLLHESMWKYAYPDNISISNTIAIFGTQYIKTMIDINNDNTNTKKRFK
    TNCWSGIYRYVDFAIIIIKNGIVIDYAIHGLISNINECVEIHRPVKIYYNAYIGDALDT
    FLKYPYQPFFSTLSPLLKPLIIHRVSDTFNTLPFCITNNKFCALCSALSNWRNLLLQIP
    QQIPFLQHKRRH"

ORIGIN
        1 tagtggcgac gtttatgttg taaaaatggt atttgttgag gtatttgtaa taataaattt
       61 cgccaattac ttaatgccga acataaagca caaaatttat tattcgttat acaaaacggt
      121 aaagtattaa atgtatcact aacgcgatgt ataatcaaag gtttcaataa aggactcaac
      181 gtcgaaaaaa acggttgata tggatatttt aaaaaagtat ctagagcatc gccgatatac
      241 gcgttataat atattttaac aggtcgatgt atttcgacac attcgttaat attactaatt
      301 aatccgtgta tagcataatc gataacgata ccgtttttaa taatgataat ggcgaaatcc
      361 acataccgat atatacctga ccagcagttg gttttaaatc gttttttagt attggtattg
      421 tcgttattaa tatctatcat agtttttata tattgagtgc cgaatatggc tatagtgttt
      481 gaaattgaaa tattatcagg atatgcatat ttccacatgc tctcgtgtaa caatttcgtc
      541 aacatatttt gtaatatatc gaggttcggc aatcgagatt gaacgtacgg tttaggatat
      601 gcccaaaata tagacgttaa acgattagat attttcatat cgaacggtat taataatagt
      661 cgatgttgat attgtaccgt aatacattta gtattttttg gagtaacaga ttgtattatg
      721 atatttttta tttcacgttg tatggctaaa tcttcgtcaa cagtatcatt ttttttctcg
      781 tttacgttat tatacatatt agacggatat gacgataaaa tagtatttaa acgtgtcaat
      841 tcgttgatac gattaggatc gataaaaata ttaatatttg tattggaatc atcatcatca
      901 tcttcttctt ctgcttcttc agtcacctca tttaacgata aatgcgcaga gtaaaatatt
      961 gcttgaactc caatagaatt aaaataatca gcccaagttt tcctttgtgt ttctgttaag
     1021 aagtcagact tatttattaa tattaaattc atcttgtctg ctgaaacttc ttcaacatac
     1081 ttttcgagat cttcacaacg aaataataaa ggatttctgg catctactat ctgaacaata
     1141 acatcacttc tttctacgac tctccaaagt tgtctccaaa attccaaatt tttctcatat
     1201 ggagttagta ctataccttg ttcctcttgt aacatagcaa gagatctacg ccattctagg
     1261 aatgcttctt tttcattgtt atgtaattcc tctggactag tatcactatt ccaaggtggt
     1321 ctaaaacaca acaataaatg gattaagtgg atagagttgg aataacatta aagaatttgt
     1381 agaaaataac aataaatgtg taataaagac atcaacaaaa atatcttcct catcctattt
     1441 atgatacatt ttctatggat gtaataataa ggcccttacc aatatctgtt gtcataatat
     1501 tttaattgag tgattgcaaa gctatctaag aatgaactct gaaaagaaag ttgaactgaa
     1561 agactctcta att
//
	
Source	1..2766
	/organism="Diabrotica virgifera virgifera nudivirus"
	/mol_type="genomic DNA, partial sequence, Fragment 16"
	/strain="USA"
	/host="Diabrotica virgifera virgifera"
gene	complement (3..263)
	/locus_tag="DvvNV_16_ORF1, partial"
CDS	complement (3..263)
	/locus_tag="DvvNV_16_ORF1, partial"
	/codon_start=1
	/product="dnaint/rec-like"
	/translation="NTTTKYFNILKKYQIFTKDIENDDESHDDENLKPNKLSFTNNGHT
    HIRIVSTKDFLTYVQYLHQHASQYTAPILFAVYTDNDGNFF"
gene	607..867
	/locus_tag="DvvNV_16_ORF2"
CDS	607..867
	/locus_tag="DvvNV_16_ORF2"
	/codon_start=1
	/product="OrNV_gp079-like"
	/translation="MSDNNSNNIVQPIPHHTRDDRFKYILRQHLGTNGIVLITNQVFLF
    LLTFIFIVSCMIGIISTMHDTRYAATTLHLPMPALLSTTSA"
gene	complement (937..1605)
	/locus_tag="DvvNV_16_ORF3"
CDS	complement (937..1605)
	/locus_tag="DvvNV_16_ORF3"
	/codon_start=1
	/product="OrNV_gp080-like"
	translation="MSISTKSYESLLSLTLQHYNSELPLYYTDEHCDVMCNILVILVQK
    RINVVRSLAKLPEIIVEYKNDIYICIQSLANLVNSYVRDSKPCVEFIRGPYNIFDGFNN
    DDGGGSSDDKDNDDYEKEYFYNKISNNKRSDKKDNSQIDDLDGPSSYLKGLCRTSFNNN
    NTNNIRHISELTTSQRIRFIQVLRIVIACSHFYHHYTTKMPYGKHAPINSMEMALMTRK
    "
gene	1682..1921
	/locus_tag="DvvNV_16_ORF4"
CDS	1682..1921
	/locus_tag="DvvNV_16_ORF4"
	/codon_start=1
	/product="hypothetical protein"
	/translation="MTVRAMGVCNVHVKFAREQLKNAQKTFTRYEFRRYLEWFRTNVLC
    IIYYLLDSSFDNKDEDEDKDDRFPSIGVEIIDAS"
gene	complement (2012..2764)
	/locus_tag="DvvNV_16_ORF5, partial"
CDS	complement (2012..2764)
	/locus_tag="DvvNV_16_ORF5, partial"
	/codon_start=1
	/product="vp39-like"
	/translation="TCVEAMRHGSGNKHSKMCIFEGVGTCYDHVSTVICNAHAAMFGLT
    NQIASYLNGDNDFETKIVTYNVSTHNLSIPLFLNNRQVIDGDIVNKFCIKVCIEANIQK
    PDLLAQRIIELLGLSIKSNYYRSYDIPKTWTSEESSAIIVRNARDDIQYLRTLPFLHRC
    LFQYINPSNLQNTSNGTQIYLIPNLSLTQTNLNELHFVIPNRKYVLKYVDNNVRCVATP
    LVLDGIRKISMRDEEYAFRPGPAHTTMY"

ORIGIN
        1 ataatactac tacgaaatat tttaatatac ttaaaaaata tcaaattttt acgaaagata
       61 tcgagaatga cgacgagtca cacgacgatg aaaatttaaa accgaacaaa ttatcgttta
      121 cgaataacgg acatacgcat attcgtatcg ttagtacgaa ggatttttta acgtacgttc
      181 aatatcttca tcaacacgcg tctcaatata cggcaccgat actgtttgcg gtctacaccg
      241 ataacgacgg taattttttt taattaattg tttcaaagtt tgcacgtcta tcgtgcctaa
      301 taataatgcg tttaacttat tttcgtgcaa taatcgaagt ctattagttt tatgtgccgt
      361 cgtaatatcg ataggtaatg tagtattatt aggtgtatta tcatccatcg tacttattcg
      421 ttaatatttg actatgtggt tactaatatt aatattatta tttacgtgtt cgtttatttc
      481 gatgatattc gctaaagata gttatattaa taaagaatta gaagcttacc aacgtactat
      541 aaacgaaccg tgggtacatc gaataataac gttaaaatat aaatctcgac gagatactat
      601 attgtaatgt cggataataa tagtaataat atagtacaac ctataccgca tcatacgcga
      661 gatgatagat ttaaatatat attacgacaa catttaggta caaacggtat cgttttaata
      721 actaatcaag tatttttatt tttattgact ttcatattta tagtgtcgtg tatgattggt
      781 ataatttcga cgatgcacga tacgcgttat gctgctacaa cgttacattt accgatgcct
      841 gctttattat cgacgacgtc ggcataattc aagacgattg attatactta ctaaataaaa
      901 aaaaatcaca caaagaaaaa catctttata atttttttat ttacgagtca taagtgccat
      961 ttccatcgaa ttgatcggtg cgtgtttccc gtatggcatt tttgtcgtat aatgatgata
     1021 aaaatgacta caagctataa ctatacgtaa aacttgtata aatcttatac gttgtgaagt
     1081 cgtcaattct gatatgtgac gaatattatt agtattattg ttattaaaag atgtacggca
     1141 taaacctttt aaatatgacg aaggtccgtc taaatcgtct atttgactat tatctttttt
     1201 atcggatcgt ttattgttgc taattttatt ataaaaatat tctttttcat agtcatcatt
     1261 gtctttatca tcactactac caccaccatc atcattatta aaaccgtcaa atatattgta
     1321 cggtccacga ataaattcta cgcaaggttt cgaatcgcgt acatatgaat ttactaaatt
     1381 cgctaaagat tgtatacaaa tatatatatc atttttatat tctacgatta tttcgggtag
     1441 ttttgccaac gatcgaacga catttattcg tttttgtact aatataacta gtatattaca
     1501 cattacatcg caatgttcgt cagtataata taacggtaat tcagaattat aatgttgcaa
     1561 agttaaagat aataaacttt cataggattt tgtagatata ctcatacttt ttttttacgt
     1621 ttacgtctcg tataaatatc ttgactatat ataaacggat tttaaatttc gattcatttt
     1681 tatgactgta cgcgcgatgg gtgtatgtaa cgtacacgta aaatttgcac gtgaacaact
     1741 taaaaatgct caaaaaacat ttactcgtta tgaatttcga cgatatttag aatggtttcg
     1801 tacaaacgta ttatgtataa tttattattt actcgatagt tcttttgata ataaagatga
     1861 agatgaagat aaagatgatc gttttccatc gataggcgta gaaattatag atgcgtcata
     1921 atatatagcg attcgaacga aggttatggc gacgtcgaca ttccatatta tgtagtgttt
     1981 gattattaaa aaaatacgat gcttcactat atcaatacat agtagtgtgt gcaggtccag
     2041 gacgaaaagc gtattcttcg tctcgcatcg aaatcttacg aataccgtcc aagactaaag
     2101 gtgtcgcgac acacctgacg ttattatcta cgtatttcaa tacgtatttt cgattcggta
     2161 taacgaaatg taattcgttt aaattagttt gcgttaatga taaattcgga attagataaa
     2221 tttgcgttcc gttcgaagta ttttgaagat tagaaggatt tatatattga aaaagacatc
     2281 tatgtagaaa cggaagcgtt cgtaaatatt gaatatcgtc tctggcgtta cggactataa
     2341 tagctgatga ttcttcagac gtccatgttt tcggaatatc gtacgatcga taataatttg
     2401 atttgatcga aagacctaat aattcgatga tacgttgtgc taatagatcc ggtttctgta
     2461 tattcgcttc gatacatact tttatacaaa atttatttac tatatctccg tcgataactt
     2521 gacgattatt caaaaataaa ggtatagata aattgtgtgt cgatacattg tatgttacta
     2581 ttttcgtttc gaaatcgttg tcaccgttaa gataactagc tatttggtta gttaatccaa
     2641 acatagcagc atgagcgtta caaattaccg tagatacgtg atcataacat gtacctacgc
     2701 cttcgaatat acacatttta ctgtgtttat taccagaacc gtgccgcata gcttctacac
     2761 aagtat
//
	
Source	1..2870
	/organism="Diabrotica virgifera virgifera nudivirus"
	/mol_type="genomic DNA, partial sequence, Fragment 17"
	/strain="USA"
	/host="Diabrotica virgifera virgifera"
gene	complement (25..435)
	/locus_tag="DvvNV_17_ORF1"
CDS	complement (25..435)
	/locus_tag="DvvNV_17_ORF1"
	/codon_start=1
	/product="hypothetical protein"
	/translation="MKTIKKSKLASNNNKQINLKNVPSKNVVEKESLFKTPSIPTKYNK
    NIINDPVSDSEVEYDLTVSTKNRPKVRQSYKIPKRHDTPYQRAQKYEDTRRRYSGGAGG
    LIHPLSISSISCSPLLALSFVDVVFLFPVQFL"
gene	561..2708
	/locus_tag="DvvNV_17_ORF2"
CDS	561..2708
	/locus_tag="DvvNV_17_ORF2"
	/codon_start=1
	/product="OrNV_gp090-like"
	/translation="MEDNKYRSAVLYRRPVSSFVQPGYRLALPKDIPNISLVTKIDLVP
    VGTSLQTTPILCVIIAKSTKSRPNADTMVYHPDFQLISIRQCINIIERKNYITIRKHVI
    PNSSFYNKFKILSDYPQNCIMSYPKINDVNFYMSKYYCVAGAIPRVCKSYVIYMLTKYY
    RDDGHNITKKTELFPAGTIEMYARAYYCLESTDLINWDDSKKNGCIKSLLRIACSWLTD
    CELRHELASYLDFAEPSYISGYSLLQIKLKFQAIINDVATYKERDPSKYHALSSLWFDI
    MRKCEIHHYLCPHPTRAIVEQAKEIQKFINYRYEKYMLETKQFDADIMKFNKPELLTIF
    RNVPGFQNSFRKSFSLLQKSVADIFKTICKLFAAYIHDNAILSGGSTITVDHVHAFMRK
    YKNIYSVNSLHLKMPALKSKYQQIIRVIHNEIITLDNNTTSSINLTFEEPVVITLTGAI
    YLIILKCIDPIIYSMATNPVLRDSSMATLIHEELIKLKNHNIFTNINNIETWCQTDNEI
    IFDINKHVEGTFNVDKFLKIDEQDDDDNMSVCSSITSTSSNDSESDDEYNSQSTNEWIH
    EKMDLESEKIKIESLFHQHIENCKQFKTHHQELDKYQTPLKDYETGTSILSNVDDVIIV
    PSSSSSSGNKINKIQPKPKNTPIIPQAIPENENIPYYNQHVEDEERRLQITPMPSDNDE
    FGEIKDTNNNQNYQDNNEAGP"

ORIGIN
        1 caaggaagag atggatcgat gaggttataa aaattggaca ggaaaaagga aaactacatc
       61 aacaaatgaa agagctagca aaggactgca agaaatggaa gatatggata gaggatgaat
      121 aagacctccg gcgcctccgg agtatcttcg ccgagtatct tcatattttt gagccctttg
      181 atatggcgta tcgtgccgtt ttggtatttt ataactttgt cgaacttttg gtctattttt
      241 tgttgatact gttaaatcat attccacttc agaatcagat actggatcat ttataatgtt
      301 tttattatat tttgttggta tacttggtgt tttaaataat gattcttttt caactacatt
      361 tttgctcgga acatttttta aatttatttg tttattatta ttagatgcca attttgattt
      421 ttttattgtt ttcattaatt tttttttcta taagttagaa caggctttgg agacttatta
      481 tcgtcgtctg atgtcgtcga agatgacgac aaagatgcat catcctcatg ctggcgtttt
      541 ttatatgatg ttgataatga tcaaggacca gcttcattat tatcttgata attctgatta
      601 ttattcgtat cttttatttc cccaaattcg tcattatctg atggcatcgg tgttatttgc
      661 aaacgtcgtt cctcgtcttc tacatgttgg ttataataag gtatgttctc attttcaggt
      721 atcgcttgtg gtataattgg tgtatttttt ggtttcggtt gtattttatt tattttattt
      781 cctgaagaag acgaggaaga aggtactata attacatcat caacgttaga taatatagat
      841 gtgccggtct cataatcttt taatggtgtt tgatatttat ctaactcttg atgatgtgtt
      901 ttaaattgtt tgcaattttc gatatgctga tgaaagagag attcaatttt tattttttca
      961 ctttctagat ccattttttc atggatccat tcgttggttg actgactgtt atactcatca
     1021 tcgctttcac tatcgttact actagtactc gtaatactac tacacaccga catattatca
     1081 tcatcatctt gttcatcaat ttttaaaaat ttatcaacat taaatgttcc ttctacatgt
     1141 ttatttatat caaaaattat ttcattatcc gtttgacacc aagtttctat attattaata
     1201 ttagtgaaaa tattatgatt ttttaacttt attaattctt catgaatcaa agtcgccata
     1261 gaagagtcac gcaagactgg attggtagcc atcgaataaa ttattggatc tatacacttt
     1321 aaaatgatta aataaatggc tccggtcaag gtaattacta cgggttcttc gaaagttaga
     1381 tttattgatg atgtcgtatt attgtcgagt gtaattatct cgttgtgtat tactcttatt
     1441 atttgttgat atttagattt taatgctggc atttttaaat gtaacgaatt tacgctgtat
     1501 atatttttat attttctcat gaaagcgtga acgtggtcca ctgttattgt tgatccacca
     1561 gataatatcg cgttgtcgtg aatatatgct gcaaataatt tacatatagt tttaaatata
     1621 tctgcaacag atttttgcaa caacgaaaaa gattttctaa atgaattttg aaaacctggt
     1681 acgtttctga atatggtcaa aagttcaggt ttattaaatt tcataatgtc tgcatcaaat
     1741 tgtttagtct ccagcatgta tttctcgtat ctataattaa taaatttctg aatttctttt
     1801 gcctgttcta ctattgcccg tgttgggtgt gggcataaat aatggtggat ctcgcatttt
     1861 cgcattatat cgaaccataa cgatgataat gcgtggtatt tgctaggatc tctctcttta
     1921 tatgttgcaa cgtcattgat aatagcttga aatttcaatt ttatctgtaa caaactatat
     1981 ccagagatat aggatggttc agcaaaatcc aaataggaag ctaattcgtg tcgcaattcg
     2041 cagtcagtca accaactaca cgctattctt aataatgatt ttatacaacc gtttttctta
     2101 ctgtcgtccc aatttattaa gtccgtcgat tctaaacaat aataagctct agcgtacatt
     2161 tcgatggtgc cagcaggaaa taattcagtt tttttagtaa tattatgacc atcgtctcta
     2221 taatatttag tcaacatgta gataacgtac gatttgcaga cacgaggtat tgcgccagct
     2281 acgcaatagt atttagacat gtaaaaattg acatcgttaa ttttgggata actcattatg
     2341 caattttgag ggtaatcaga taaaattttg aatttattat aaaaagaaga attgggtatg
     2401 acatgtttgc gaattgtaat ataattttta cgttcgatta tattaatgca ctgacgtatg
     2461 gatatgagtt ggaaatctgg atgataaacc atcgtgtctg catttggacg tgatttagta
     2521 gatttagcga tgataacgca tagaataggg gttgtttgca aagaggtacc tacaggtacc
     2581 aaatctattt tagtcactaa agaaatatta ggaatatctt taggtaacgc taaacgataa
     2641 ccgggttgga cgaaactact tactggtcga cgatacaata cggctgatct atatttatta
     2701 tcttccatat ataaaataga agaatctgcg acattataag aataatcgtt aaagtaagat
     2761 tcattatttg atggtagtat tatccaaagt tggcatatgt gataatctcg cagattttct
     2821 aatcacttta ttgataaatt ttttagcagt atctgtgtct atatcgaaat
//
	
Source	1..1114
	/organism="Diabrotica virgifera virgifera nudivirus"
	/mol_type="genomic DNA, partial sequence, Fragment 18"
	/strain="USA"
	/host="Diabrotica virgifera virgifera"
gene	complement (91..384)
	/locus_tag="DvvNV_18_ORF1"
CDS	complement (91..384)
	/locus_tag="DvvNV_18_ORF1"
	/codon_start=1
	/product="hypothetical protein"
	/translation="MLSYQQQKQKNASHPIKKKQNGTLKKLSFIRPDTIYQCYFGTPGY
    TAKAIINLLRKYSTSNFEYNMLSISKAILKLYAINVYHNIIIRVHRNRLNWQ"
gene	428..682
	/locus_tag="DvvNV_18_ORF2"
CDS	428..682
	/locus_tag="DvvNV_18_ORF2"
	/codon_start=1
	/product="OrNV_gp054-like"
	/translation="MIALAPCDVLLTVYLREFIPKCKQTEERKKLYNEFKMNPSDIVEY
    VVNNLESLNPQLVEQKQQMLLQQQQQQQQQHDQYLDIES"
gene	complement (877..1113)
	/locus_tag="DvvNV_18_ORF3, partial"
CDS	complement (877..1113)
	/locus_tag="DvvNV_18_ORF3, partial"
	/codon_start=1
	/product="OrNV_gp054-like"
	/translation="FRIQYAIDIESYPKIIRDQCIPQYYYSCTSKPIKLAVAMFLLTSR
    CSDMLKRDFLISLYNDDRKDEDAFPCWMSLIYV"

ORIGIN
        1 cgtcttcatc tttacgatcg tcattataga gagatattaa aaagtcacgt ttcaacatgt
       61 cagaacagcg tgaagttaat aaaaacatcg ctactgccaa tttaatcggt ttcgatgtac
      121 acgaataata atattgtggt atacattgat cgcgtataat tttaggatag ctttcgatat
      181 cgatagcata ttgtattcga aattactcgt cgaatatttt cgtaataaat tgatgatcgc
      241 tttggcagta taacccggtg ttccgaaata acattggtat atcgtatcgg gacgaataaa
      301 tgataatttt tttaaagtac cattttgttt tttcttaatc ggatgactag cgtttttttg
      361 tttttgttgc tggtacgata gcatattgta ttcgaaatta ctcgtcgaat attttcgtaa
      421 taaattgatg atcgctttgg caccgtgcga tgtactattg acggtatatt tgagagaatt
      481 tataccgaaa tgtaaacaga ctgaagaacg taaaaaatta tacaacgaat ttaaaatgaa
      541 tccgtccgat atcgtcgaat atgtcgtcaa taatttagag tcgcttaatc ctcaacttgt
      601 agaacaaaag caacagatgc tgttgcagca acaacaacaa caacaacagc aacacgacca
      661 atacctcgat atcgaaagct aatttgccat acattttatc gcgtatcgtt gccgatgtct
      721 cgattaaagc acgtataaac catttgtatc cgtcaccgtt taacgtttta ttatcgattc
      781 gttgaatata gttacgaatt tttttatttt taatcgtatc tgtatcgata ttggtaccgt
      841 ttaaattacg atgttggtct ttaacgttgt cggtgtctaa acataaatta acgacatcca
      901 acacggaaac gcgtcttcat ctttacgatc gtcattatag agagatatta aaaagtcacg
      961 tttcaacatg tcagaacagc gtgaagttaa taaaaacatc gctactgcca atttaatcgg
     1021 tttcgatgta cacgaataat aatattgtgg tatacattga tcgcgtataa ttttaggata
     1081 gctttcgata tcgatagcat attgtattcg aaat
//

	
Source	1..5345
	/organism="Diabrotica virgifera virgifera nudivirus"
	/mol_type="genomic DNA, partial sequence, Fragment 19"
	/strain="USA"
	/host="Diabrotica virgifera virgifera"
gene	1..813
	/locus_tag="DvvNV_19_ORF1, partial"
CDS	1..813
	/locus_tag="DvvNV_19_ORF1, partial"
	/codon_start=1
	/product="OrNV_gp022-like"
	/translation="IMNVKIDNMNEFINSVHDFVIEYYDIEPRDFETNLIIGNTSLIWK
    NNTLNFYPCRKFNKYLHIHDNYDTLDNDDTIICCNEVDIIALKYLHSSIFGPKKNAIIT
    TLHDWLPATTVHFVNVSFANSLNVLHREANLRHNYINIQSYFEPSYLYSILLNILAYPT
    PIYYTYFHSNIVLYQNYTITENDHNKLIMVRTRSRSRSRGRQTRSSSSAAAKNVRSRSR
    SRSPSSVKRRSRSRSRSRSPSSERTTANIRRRPSVGATQRRRRRSRSR"
gene	complement (1340..1921)
	/locus_tag="DvvNV_19_ORF2"
CDS	complement (1340..1921)
	/locus_tag="DvvNV_19_ORF2"
	/codon_start=1
	/product="OrNV_gp024-like"
	/translation="MDPSLQTSLYKLQEYIKQFCRICNRPYTSLDISPYLEVFRSNMLL
    NVFMKDPDNETTNACIRESLAKWSQGQEFLNKLNAAISYKHEMIPQPYAFKHVTYTIKV
    SITNLTPTQPLTTFTLQTQRDALRLSSQQMSTYVRPFRAPSSSLAIKYDHSIIDLIINA
    IGDFDQMVEQQCYSAGFNTCSFIQSHEIKK"
gene	2100..3650
	/locus_tag="DvvNV_19_ORF3"
CDS	2100..3650
	/locus_tag="DvvNV_19_ORF3"
	/codon_start=1
	/product="OrNV_gp025-like"
	/translation="MQCKIYSNLSHILHTMLATISTRQLMIDKKIKRQIRDYLKTVRLK
    CGDVIITPRLPPIRTLYPDPILSYPMQFETTEIIRPVHIGEFEYMCFKNKIRFRYLTTT
    NFATYLYQNILYSLNAKTDAELIGNVSWQARLALLISQTEFNEDVAIQTFYDDSVFYRG
    VEYDSEFVPKYNVRDLKPHHPSDATINDRRQIDYYHTFDERQIRKVPLNRIGIFLTFPF
    KRGHYIRPTGDVKYLNLNRYKTKLSLKLLITSMCSMYDIESVIEHATRSMPLDDAIFLA
    VYAENLHEQAIALLILRRLVGHSVMIDNEKIQLPSELMILSWVRLSCSKQTLTLPPSYV
    NDVTTKIIIDRYINLIRDIAQSCFSTLGASILSSPFGIPEVHVSSVYASLHNDAEKYVF
    FTLLLQDYSVPLYYKYRKKLYPTFGQSVVDLVSKYPVYHRIYDDRCISDRLDTLSEPLL
    LPTDINSTVTVCTPYNYCSAEMYRFTDEQLVELVTLGEDAPLHNDIQMANLLTLILFP"
gene	3697..5277
	/locus_tag="DvvNV_19_ORF4"
CDS	3697..5277
	/locus_tag="DvvNV_19_ORF4"
	/codon_start=1
	/product="OrNV_gp026-like"
	/translation="MQSENDDRIQIRLLRMLEDDILDLPAHLLTTDIPLDSFVPTLIRK
    LRTIINISLDTHKNYQTEIDALTSEVQYIKQLTSDQNAQRRINESSLQTQYDQCTQALQ
    HTKKQASDAMQKLQQLQKQIDINTPPHIRSKKIHQLQQEINDLNECSNQYQLKIIRLKD
    HIKFINESKEKLVKEIDEIGTNNEKLARENEKFITRILQITTNIGKLLEDFDISTNNIA
    IVDSANITETLKTYYNSIGALKQHLLLMQSNNQLLQQQNETLQTELTNRQQTNETNVDT
    IREKYKNLQTDYTNQTQQLQQLQDTYKALQQQLTDATTMSTTLTQNYQQQQHQQSERSQ
    QSINTLNQRLNELTNENTQLTTIIQQLNTKYDNDFKQIISDRENMRKKYNDMEQLLTQR
    TLANNEIATAHQKQQTALTENLTDVQQKYKNLDIEHNKLLHSTQESITKHKRDITAARN
    KLKILLKILKDDVTVTDNMSLDDIVHRVETYIMNMKKLYSNQKELTSLKITNGKLEHKL
    NYSGTVAYV"

ORIGIN
        1 attatgaacg ttaaaatcga taatatgaac gaatttatca attcggttca cgatttcgtt
       61 atcgaatatt acgatataga acctagagat tttgaaacga atttaatcat cggcaatacg
      121 tcattaatat ggaaaaataa cactttaaac ttttatccgt gtagaaaatt taataaatat
      181 ctacatatac acgacaatta cgatacatta gataatgatg acacgataat ttgttgtaac
      241 gaagtcgata taatagcttt aaaatattta catagttcca tttttggacc aaagaaaaat
      301 gctataatta caacgttaca cgactggtta cctgcgacta ccgtacattt tgtaaacgta
      361 tcgtttgcaa actcgttgaa tgtattacat agagaagcga atctacgtca taactacatt
      421 aatattcaat cgtatttcga accgtcttat ttatattcga tactattaaa tattctcgca
      481 tatccgacac cgatttatta tacttatttc catagtaata tagtattata tcaaaattat
      541 acgatcactg aaaacgatca taataagctc attatggtaa gaactcgtag tcgatcccga
      601 tctaggggtc gtcaaactcg atcatcgtcg agcgcggcgg caaaaaacgt acgtagtcgt
      661 agtcgtagcc gtagcccgtc ttctgtaaaa cgacgcagtc gttctcgtag cagatcacgt
      721 agtcctagtt cggaaagaac tactgctaat atccgtcgtc gcccgagcgt cggagcaaca
      781 caacgtcgcc gtcgtagatc tagatcacgt taatattact aaaataataa atgttttggg
      841 cccgcaaaaa tataacgtta ttccaaaata tcatcgtata attcgttata atgataatgt
      901 gcctgtaata ttaaattgat gatgtaattt ttgtcaaata tattccatat tttttgatgc
      961 ggttgtttta ataattgtat agataacggc ggtcgtgtcg ataaatattt atatataata
     1021 tcggtaataa agagatatcg acgttacaat atttgtatat tttagcatcg tatctgttgt
     1081 atgataaata ttttagagac tcgttaagat tcgatttata tttgattaat atttgccgta
     1141 aggatatatt gtattctttt cgaatatcgt tttaataata tcatttttaa taactcgaca
     1201 accgcccaag gctatagact ctatgattat ataatttttt acgttcgtac tcgacgacgt
     1261 attcgtacta ttaccattat tgaaacacat ttccatgaca ttttgttaat gctgctaata
     1321 tgctatgtta attaataatt tattttttaa tttcgtgcga ttgaataaac gaacacgtat
     1381 taaaacctgc agaataacat tgctgttcga ccatttgatc gaaatcacct atagcgttta
     1441 tgatcaaatc tataatacta tgatcatatt tgatggctaa cgatgatgac ggtgctcgga
     1501 aaggtcgaac gtacgtagac atttgttgag acgatagacg aagtgcgtcg cgttgcgttt
     1561 gtaacgtaaa cgtcgttagc ggttgtgtag gcgttaaatt tgttatgctt actttaatag
     1621 tatacgtaac gtgtttgaat gcgtacggtt gcggtatcat ttcgtgttta tatgatatag
     1681 ccgcatttaa tttatttaaa aattcttgac cttgcgacca tttcgctaaa ctttcacgta
     1741 tacatgcgtt cgtcgtctcg ttgtccggat ctttcataaa tacatttaac aacatattgc
     1801 tacgaaaaac ttctagatac ggagatatat ccagcgacgt atagggtcga ttacaaattc
     1861 gacaaaattg ttttatatat tcttgtagtt tatatagtga agtttgaaga gaagggtcca
     1921 tgattaataa taaatattat taatactatg tatactactc gagaaacgtt tgctactaac
     1981 gatgaactat ctcgacaagc cagtatcgaa aatgtactat tgtaccaaaa aaacgaccac
     2041 agacctatat agaattgaaa gccgcggcta tttgtggaca ttcatcgata cacagtatta
     2101 tgcaatgtaa aatttattct aatctgagtc atattcttca tactatgcta gcgacgatat
     2161 cgacacgtca attgatgatt gataaaaaga tcaaacgaca aattcgtgat tatttaaaaa
     2221 ctgtacgttt aaaatgtggc gatgtaatca ttacaccacg acttccgcct atacgtactc
     2281 tatatcctga tccgatcttg tcgtatccta tgcaattcga aacaacagaa attatacgtc
     2341 ccgtacacat cggcgaattt gaatatatgt gttttaaaaa taaaatacga tttagatatt
     2401 taacgactac gaatttcgca acgtacttgt atcaaaatat attatattct ttaaacgcta
     2461 aaactgatgc cgaattaata ggcaacgtat cttggcaagc tcgattagct ttactaatct
     2521 cacaaactga atttaacgaa gacgttgcca tacaaacgtt ttacgacgat tccgtatttt
     2581 atcgaggtgt cgaatacgat tctgaattcg tacctaaata taacgtgcga gatttaaagc
     2641 cgcatcatcc ttctgatgct acaatcaacg atcgacgaca aatagattat tatcacacgt
     2701 tcgacgaacg tcaaatacgc aaagtaccgt tgaatcgtat aggtatattt ctaacgtttc
     2761 cctttaaacg tggtcattat attcgaccga ctggtgatgt taaatattta aatttaaatc
     2821 gatataaaac aaaattgagt ttgaaattat taattacgtc catgtgtagt atgtacgata
     2881 tcgaatctgt aatagaacac gctacacgat cgatgccttt agacgatgct atatttcttg
     2941 ccgtttacgc tgaaaattta cacgaacaag ctatagcttt actaatatta cgacgtctcg
     3001 tcggacattc ggtaatgatc gataacgaaa aaatacaatt accctcagaa ttgatgattt
     3061 tatcatgggt acgattgtca tgttcgaaac aaacgttaac gttaccaccg tcatacgtca
     3121 acgatgttac gactaaaata ataatcgatc gatacatcaa tttaatacga gacatcgcac
     3181 aatcgtgttt cagcactcta ggcgcatcta tattaagtag cccgttcggt atacctgaag
     3241 tacacgtaag ctcagtatac gcatcgttac ataacgatgc tgaaaaatat gtatttttta
     3301 cgttattact tcaagattat agcgtaccgt tatattataa atatcgtaaa aaattatatc
     3361 cgacattcgg tcaaagtgtc gtagacttag tgtcaaaata tccagtatat catcgtattt
     3421 acgacgatag atgcataagt gatcgtttag atacgttaag tgaaccttta ttgttaccta
     3481 cagatattaa ttctaccgtt acggtatgta cgccatacaa ttattgttca gcagaaatgt
     3541 atcgattcac cgacgaacaa ttagtcgaat tagtcacgct cggcgaagat gcccctttac
     3601 acaacgacat acaaatggcg aacctgttaa ctttaatatt atttccataa tttattaatc
     3661 taatcaatat agctattaaa tagaaaaaat attataatgc aatccgaaaa cgacgatcgg
     3721 atacaaatta gattattacg tatgctcgaa gatgatattc tcgatttacc ggcacatctt
     3781 ttgacgaccg acataccgct cgattcgttc gtgcctactt taattcgtaa acttcgaacg
     3841 attatcaata tatctttaga tacgcataaa aattatcaaa ccgaaataga cgctctaaca
     3901 tcagaagttc aatatattaa acaattaacg agtgatcaaa acgctcaacg acgaataaac
     3961 gagtcatctt tacaaacgca atacgatcag tgcacacaag cgttacaaca cactaaaaaa
     4021 caagctagcg atgctatgca aaaattacaa cagttgcaaa aacaaatcga cataaataca
     4081 ccgccacata ttcgatcgaa aaaaatccat caattacaac aggagataaa cgatctaaac
     4141 gagtgttcga atcaatatca attgaagata atacgcctca aagaccatat taaatttata
     4201 aatgaaagca aagaaaaact ggtcaaagaa atcgatgaaa ttggaacgaa taacgagaaa
     4261 cttgcacgag agaatgaaaa atttattact cgtattttac aaataacgac gaatataggt
     4321 aaacttctcg aagattttga catttcgacg aataatatcg caatcgtgga tagcgcaaat
     4381 atcacagaaa cgttaaaaac gtattataat tctataggag cgttgaaaca acatttacta
     4441 ctaatgcaat cgaataatca gcttttacaa caacaaaatg agacgttaca aacggaattg
     4501 actaatcgac aacaaactaa cgagacaaac gtggatacga ttcgtgaaaa atataaaaat
     4561 cttcagacag attatacgaa ccaaacacaa caattacaac aattacaaga cacgtataag
     4621 gccctacaac aacaattaac tgatgcgaca acaatgtcta caactctaac tcaaaattat
     4681 caacaacaac aacaccaaca atcagaacgg agccaacaat cgatcaacac tttgaatcaa
     4741 cgattaaatg agttaacgaa tgaaaataca caattaacga cgattataca acaattaaat
     4801 actaaatacg acaacgactt taaacaaata atatccgatc gtgaaaacat gaggaaaaaa
     4861 tacaacgata tggaacaact tttaacacaa cgcacgctcg caaacaacga aattgctaca
     4921 gctcatcaaa aacaacaaac agcattaacc gaaaacttga ccgatgttca acaaaaatat
     4981 aaaaatctcg atatagaaca taataaatta ctacattcta cacaagaatc tataacaaag
     5041 cataaacgag atataaccgc ggcccgaaac aaattgaaaa tattattaaa aatcctaaaa
     5101 gacgatgtaa ccgttacaga taatatgtcg ttagatgata tagtgcaccg tgtagaaacg
     5161 tatattatga atatgaaaaa attatatagt aatcaaaagg aattaacgtc tttaaaaata
     5221 accaacggta aattggaaca caagcttaat tatagtggga ccgtcgcgta cgtgtaattt
     5281 gtacaattgt gttaatattt gatctattag agtgttttga ctgtgcgacg tgttgtttga
     5341 ttttg
//
	
Source	1..1564
	/organism="Diabrotica virgifera virgifera nudivirus"
	/mol_type="genomic DNA, partial sequence, Fragment 20"
	/strain="USA"
	/host="Diabrotica virgifera virgifera"
gene	1..771
	/locus_tag="DvvNV_20_ORF1, partial"
CDS	1..771
	/locus_tag="DvvNV_20_ORF1, partial"
	/codon_start=1
	/product="hypothetical protein"
	/translation="DDDDDDDDDLPSLESVISFEPDDSNTSYSDSGGREFYFDDYKEEY
    QQQQHHQIPHQQSQDNDSKVTTVSFMYDNIPMNPIIINEKSHKESHNNLHHNSIDNDDE
    DTINDTRKNIKDIDSFVNLMNNNFDNIDDEINENDQDYYTAHEENENGANVETKNKIIK
    TQQQTINVNAKNDNKGTNDADIIKLLITPQLTPLNLFTLTFYRIVTKLAVILKSMIIII
    IHSFDRLIIYRHIFLLKKHVELYGFQNYLYVRIR"
gene	828..1343
	/locus_tag="DvvNV_20_ORF2"
CDS	828..1343
	/locus_tag="DvvNV_20_ORF2"
	/codon_start=1
	/product="OrNV_gp056-like"
	/translation="MGYIEDGLNRMYIVHLNEVTGDVYLFEYPTINMSIITAHSEKLMA
    FKNTRNDKGAYFKDDSKDNLGIINSRLINAGAFDTPPMVIWTYRRPASAVFTPPLSVDE
    ILHCLEPMKLSALSALDFGVNKKTGKPRRYRNQYTSLKRYRKWRVNKIVQRHERKHVTN
    HLKKNYHY"

ORIGIN
        1 gacgacgacg acgacgatga tgatgatttg ccatctttgg aatctgtaat aagtttcgaa
       61 cctgacgata gtaatactag ttatagtgat agtggcggtc gagagtttta ttttgatgat
      121 tacaaagaag agtaccaaca acaacaacat caccaaatac cacatcaaca atctcaagac
      181 aacgattcaa aagtaacgac agtatctttt atgtacgaca atataccgat gaatcctata
      241 ataataaacg aaaaatctca taaagaatct cataataatt tacatcataa tagtatagac
      301 aatgatgacg aagatacgat caatgatact cgaaaaaata taaaagatat agattcattt
      361 gtaaatttga tgaataataa ttttgacaat atagacgatg aaatcaacga aaatgatcaa
      421 gattattata cggcccacga agagaacgaa aacggtgcca acgtcgaaac aaaaaataaa
      481 attataaaga cacaacaaca aactattaat gtcaacgcca aaaacgataa caaaggtaca
      541 aacgacgctg atattataaa attattaatt actccacaat taacaccgct aaatttattt
      601 actttgacat tctaccgtat cgtgacgaaa ctagcggtaa tattaaaatc gatgataata
      661 ataataatac actcgttcga ccgacttata atataccgac atatttttct gttaaaaaaa
      721 cacgtagagc tttatggttt tcaaaattat ctctatgtcc gtattcgtta aaagaattca
      781 taccgactca tcgttttgat tatgtagcac tacgcggtcc ggctacaatg ggctatatcg
      841 aagatggtct aaatcgtatg tatatcgtgc atcttaacga agtaaccgga gacgtgtatt
      901 tgtttgaata tccgacgatc aatatgtcaa ttattacggc tcacagtgaa aaattgatgg
      961 cttttaaaaa cacgcgaaat gataaaggtg cttattttaa ggacgactct aaagataatc
     1021 tcggcataat taatagtcgc ttaataaatg caggcgcttt cgatacacca cccatggtga
     1081 tatggacgta tcgtcggcca gcatcggccg tatttactcc tccgttatct gtcgacgaga
     1141 ttttgcattg cttagaacct atgaaattgt cagcattgtc ggcgttagat tttggtgtaa
     1201 ataaaaagac gggtaaaccg cgtcgttatc gaaatcaata tacttctttg aaacgttata
     1261 gaaaatggcg cgtcaataaa atcgtacaaa gacacgaaag aaaacacgtt accaatcatt
     1321 taaaaaaaaa ctatcattat taacgtctat taaacaagta cttcttcgta taacggatgt
     1381 gtattaaact taatactact accgccatat ccactatccg aacctatatc gtaatattga
     1441 tgattcgata ccgtattatt ggtagtatct ttattagatc ctgatgataa cgtcgacaat
     1501 aatcgattct tcgagtcttt ttgctggaaa ttcgacgata atatcgaaat caatatactt
     1561 cttt
//


Source	1..1396
	/organism="Diabrotica virgifera virgifera nudivirus"
	/mol_type="genomic DNA, partial sequence, Fragment 20"
	/strain="USA"
	/host="Diabrotica virgifera virgifera"
gene	2..1210
	/locus_tag="DvvNV_21_ORF1, partial"
CDS	2..1210
	/locus_tag="DvvNV_21_ORF1, partial"
	/codon_start=1
	/product="vp91-like"
	/translation="HDADTYKKLTYAQFNDLGLYTNSFRNTHYDKLSHRIRRNVDIEPS
    HERLKIYCINDRGDYEIQSCPKNQLLNENLRCIPYDICQDHINGFKHNYIIEAETNPLP
    SNEFYICNHNVSVKKTCPCDTVFSMLSNGCIVESVCYGQGNKTIPIDDTHYIQCCNHIG
    KKIQCPDSIIVNSDNQSLSCIIKKCHPKVFYTQNDLIKYPYGQLTCTSDDMPQLKLCNR
    QTTFKVYEYEWADKFTYTIEDWPLQVLDVATNTCVPQSLDDDGIIENPIIKLHWSLAMP
    NEYEFNLKTDRYVCPDDTKYMWDYKNKRLISSSVIDQNRLVNSAIPCQNEYAKLPASLR
    YPWYKLPRDNEAYICVYNIVQLEKHYHFWPIVKKTSTNKQLYYASVIINVDKETTYEIE
    IKT"

ORIGIN
        1 acacgatgca gatacctata aaaagttaac atatgcacaa tttaacgatt taggattata
       61 tacgaattct tttcgaaata ctcattacga taaactgtca catcgtattc gtcgaaacgt
      121 agatatcgaa ccgtcacacg aacgtttgaa aatttattgt ataaacgatc gaggcgatta
      181 tgaaattcaa tcttgtccga aaaatcaact cttgaatgaa aatctacgat gtattccgta
      241 cgatatttgc caagatcaca ttaacggttt taaacataat tacattatcg aagcagaaac
      301 taatccctta ccgtccaacg aattttatat atgtaatcat aacgttagcg ttaaaaaaac
      361 atgtccttgc gatacggtat ttagtatgct ttcgaacgga tgtatagtcg aatccgtatg
      421 ttacggtcaa ggtaataaaa ccatacctat cgatgatacg cattatatac aatgttgtaa
      481 ccatataggt aaaaagattc aatgtccaga tagtataatt gtcaattcgg acaatcaaag
      541 tttgtcgtgc ataataaaaa aatgtcatcc aaaggtattt tatactcaaa atgacttgat
      601 aaaatatcca tacggacaat taacgtgcac atcggacgat atgcctcaat tgaaattgtg
      661 taatcgtcaa acgacattta aagtgtacga atacgaatgg gccgataagt ttacgtatac
      721 tatcgaagat tggccgttac aagtgttgga tgtagctacg aatacgtgtg tcccacaatc
      781 tttagacgat gatggcataa tcgaaaatcc tattataaaa ttacattggt ctttagccat
      841 gcctaacgaa tacgaattta atttaaaaac tgatcgatac gtatgtccag acgatactaa
      901 atatatgtgg gattataaaa ataaaagatt aatatcatca tcggtgatcg atcaaaatcg
      961 tttggtaaat tcagcgatac cgtgtcagaa tgaatatgca aaattgccgg cgtccttacg
     1021 atacccttgg tataaattgc ctcgagataa cgaagcttat atatgtgtat ataatatcgt
     1081 acaattagaa aaacattatc acttttggcc aatagtaaaa aagacatcta ctaataaaca
     1141 attatattac gcatccgtta taataaatgt tgataaagaa acaacatacg aaattgaaat
     1201 aaaaacataa tacctgtagt tataaaataa tatacggcat tatctaacgg acgtaatttt
     1261 gaatatcctg ttaatattaa agatttttca ccattatcat tatcatcatc atcatcattt
     1321 gttataggtg cttgtataaa acctaaaggt aaagttgtag aactaaacgt tttcgtatgt
     1381 ccagacgata ctaaat
//
	
Source	1..1231
	/organism="Diabrotica virgifera virgifera nudivirus"
	/mol_type="genomic DNA, partial sequence, Fragment 20"
	/strain="USA"
	/host="Diabrotica virgifera virgifera"
gene	281..1072
	/locus_tag="DvvNV_22_ORF1"
CDS	2..1210
	/locus_tag="DvvNV_22_ORF1"
	/codon_start=1
	/product="OrNV_gp118-like"
	/translation="MTTDRKDIGVDSYLYTNLTNTSKLYYPREYQTDITFDKKTLTLDG
    QRFTNITITGIPDGVSPIANEALIRKDTLKRLYVFSDTPLSNRDLLTVDSFYGKTPYPN
    LSCVLENCTLTSNNDIPKNNFYLINSNDPEPPSLTSTFIEYRYIQQRHLISNICYNVMT
    RKIYRLVLPERPLLVLLMPDNFVKTGPKCGYFRFDNNIIIRIYSKCILSSRVHDQNDTN
    EITKFTLANQRFVKIIEQFFARLGLHKIASHSCNQLYGYDK"

ORIGIN
        1 gtagtacata ctgtacaata tgacacgtta gaaaggagca tttcagacaa cggtctataa
       61 acataaaaaa aacaatatgt tgttatttcc tttttttaat aatttttgca taattttagt
      121 cacctttgag gtgtgtgcta ccttttttat ttagcgtttt gtaaatttaa ataactataa
      181 aatgatttct gtctatatga gcctatatta ttgtacttca gaggaatatt aaatatatta
      241 tttatataat atatagtata gtatatagat atttttcata atgactactg atcgaaagga
      301 tataggtgta gattcttatt tatacacgaa tttaaccaat actagtaaat tgtattatcc
      361 tcgtgaatat caaacagata taacgttcga taaaaaaact ctaacgttgg acggtcaacg
      421 atttacgaat attacgatta ccggtatacc tgacggagta tcaccgatag ctaatgaagc
      481 cctaatacga aaagatacgt taaaacgttt atatgtcttt tcagatacgc cattatcgaa
      541 tcgtgattta ttaactgtag attcgtttta cggtaaaaca ccctatccga atctatcgtg
      601 tgtattggaa aattgtacgt taacgtccaa caacgatata ccgaaaaata atttttattt
      661 aatcaattcg aacgatcccg aaccgccatc gttaacatcg acgtttatcg aatatagata
      721 tatacaacaa cgacacttga ttagtaatat ttgttataat gtaatgacac gcaaaatata
      781 tagactagtg ttgccagaac gaccactatt ggtcttattg atgccggaca atttcgtaaa
      841 aacaggtccg aaatgtggat attttcgatt cgacaataat ataattatac gtatatatag
      901 taaatgtata ttatcgtcac gtgtacacga tcaaaacgac actaacgaaa ttacaaaatt
      961 cacattagcg aatcaaagat tcgttaaaat tatcgagcaa ttcttcgcga gactcggttt
     1021 acataaaata gcgtcacatt cgtgcaatca attatacggt tatgataaat aattttaacg
     1081 aatctttgat tgttgataat attaggaaaa aaaaaattaa aaatttatta aaaaaaaata
     1141 gtaaaacaaa tctaacagtg tggtttaact ctttttttaa aggaaaaaca aagaagttac
     1201 ctcgtaaatt aaaaaataaa acagaattta a
//
