# Supplementary material for: Nudivirus Sequences Identified from the Southern and Western Corn Rootworms (Coleoptera: Chrysomelidae)
Source: Viruses. 2021 Feb 9;13(2):269. doi: 10.3390/v13020269 (PMC7916170; doi:10.3390/v13020269)
Supplement: Supplementary file 1 [file viruses-13-00269-s001.zip › viruses-1095902-supplementary-revised/Tables S1-4.xlsx]

## Sheet: Table S1
ORF	ORF_start (BP)	ORF_end(bp)	Length	MS	Compete/Partial	F/R	Gene	Homoloous GrBNV gene	Homologous OrNV gene	Top hit protein length	Top hit accession	Top hit virus	E-value	Identity (%)	Coverage				Fragment	Length(bp)
DuNV_F1_ORF1	163	885	240	28	C	R		GrBNV_gp018_like	OrNV_gp129/gp136_like	147	YP_009553467.1	Tomelloso virus	4e-24	45	52				F1	6515
DuNV_F1_ORF2	1079	3025	648	75.1	C	F		GrBNV_gp017_like	OrNV_gp137_like	487	YP_002321448.1	Oryctes rhinoceros nudivirus	6e-69	44	41				F2	52843
DuNV_F1_ORF3	3122	3571	149	17.7	C	F			OrNV_orfC20_like	287	ABF93353.1	Oryctes rhinoceros nudivirus	4e-59	56	100				F3	51592
DuNV_F1_ORF4	3706	4299	594	22.6	C	F			OrNV_gp138_like	155	YP_002321449.1	Oryctes rhinoceros nudivirus	2e-09	44	37				F4	31968
DuNV_F1_ORF5	4431	6515	695	80.7	P/N	F	dnapol	GrBNV_gp012_like (partial)	OrNV_gp001_like	1280	YP_002321312.1	Oryctes rhinoceros nudivirus	0	64	100				F5	4261
DuNV_F2_ORF1	2	1903	633	72.7	P,C	F	dnapol	GrBNV_gp012_like (partial)	OrNV_gp001_like	1280	YP_002321312.1	Oryctes rhinoceros nudivirus	3e-142	42	97				total	147179
DuNV_F2_ORF2	2954	2973	339	38.5	C	F	trypsin-like serine protease-like protein		OrNV_gp002_like	339	YP_002321313.1	Oryctes rhinoceros nudivirus	8e-26	33	61
DuNV_F2_ORF3	3181	4464	427	47.9	C	F	trypsin-like serine protease-like protein		OrNV_gp002_like	339	YP_002321313.1	Oryctes rhinoceros nudivirus	3e-53	39	59
DuNV_F2_ORF4	4665	5852	395	44.8	C	F		GrBNV_gp013_like	OrNV_gp003_like	371	YP_002321314.1	Oryctes rhinoceros nudivirus	5e-86	54	64
DuNV_F2_ORF5	5879	6400	173	20.2	C	F	Ac81	GrBNV_gp014 _like	OrNV_gp004_like	165	YP_002321315.1	Oryctes rhinoceros nudivirus	7e-66	58	89
DuNV_F2_ORF6	6619	7509	296	34.6	C	R	thymidylate synthase/pyrimidine hydroxymethylase-like		OrNV_gp006_like	321	YP_002321317.1	Oryctes rhinoceros nudivirus	9e-133	62	100
DuNV_F2_ORF7	7977	8408	143	19.6	C	F			OrNV_gp098_like	153	YP_002321409.1	Oryctes rhinoceros nudivirus	2e-55	65	93
DuNV_F2_ORF8	8610	9347	245	29.6	C	R	mRNA decapping enzyme 2-like		OrNV_gp097 _like	262	YP_002321408.1	Oryctes rhinoceros nudivirus	7e-48	35	100
DuNV_F2_ORF9	9421	10938	505	58.4	C	F	lef-9	GrBNV_gp024_like	OrNV_gp096_like	556	YP_002321407.1	Oryctes rhinoceros nudivirus	0	67	94
DuNV_F2_ORF10	11299	12243	314	36.3	C	R		GrBNV_gp009_like	OrNV_gp095_like	417	YP_002321406.1	Oryctes rhinoceros nudivirus	7e-102	54	85
DuNV_F2_ORF11	12512	13000	162	18	C	R			OrNV_gp094_like	104	YP_002321405.1	Oryctes rhinoceros nudivirus	2e-27	50	62
DuNV_F2_ORF12	13896	14885	329	38.2	C	F	unknown									Cl17238, containing RING_Ubox consered domain
DuNV_F2_ORF13	15049	16237	62	7.4	C	F	unknown
DuNV_F2_ORF14	15234	15425	63	7.4	C	R	unknown
DuNV_F2_ORF15	16403	20641	1412	159.9	C	F		GrBNV_gp028_like	OrNV_gp090_like	2294	YP_009551722.1	Esparto virus	3e-66	28	50
DuNV_F2_ORF16	21945	22391	148	16.5	C	F	unknown
DuNV_F2_ORF17	23571	23807	78	8.7	C	R	unknown
DuNV_F2_ORF18	24011	24841	276	32.2	C	R	38k	GrBNV_gp001_like	OrNV_gp087_like	277	YP_002321398.1	Oryctes rhinoceros nudivirus	1e-98	60	97
DuNV_F2_ORF19	24843	25412	189	22.5	C	F		GrBNV_gp061_like	OrNV_gp086_like	189	YP_002321397.1	Oryctes rhinoceros nudivirus	1e-64	54	99
DuNV_F2_ORF20	25643	26326	227	26.4	C	F		GrBNV_gp060_like	OrNV_gp080_like	220	YP_009553108.1	Drosophila innubila nudivirus	3e-45	41	88
DuNV_F2_ORF21	26417	26686	89	9.7	C	R		GrBNV_gp059_like	OrNV_gp079_like	83	YP_002321390.1	Oryctes rhinoceros nudivirus	2e-19	54	89
DuNV_F2_ORF22	26791	26949	52	6.4	C	F		GrBNV_gp058_like	OrNV_gp076_like	51	YP_002321387.1	Oryctes rhinoceros nudivirus	8e-16	63	94
DuNV_F2_ORF23	27165	28334	389	45.2	C	F	dnaint/rec	GrBNV_gp057_like	OrNV_gp075_like	364	YP_002321386.1	Oryctes rhinoceros nudivirus	5e-141	54	97
DuNV_F2_ORF24	28395	28580	61	7.6	C	R	unknown
DuNV_F2_ORF25	29349	31130	593	68.3	C	R			OrNV_gp073_like
DuNV_F2_ORF26	31283	31693	136	15.8	C	F	Ac68	GrBNV_gp005_like	OrNV_gp072_like	136	YP_002321383.1	Oryctes rhinoceros nudivirus	3e-51	64	100
DuNV_F2_ORF27	32408	32578	56	6.3	C	F	unknown
DuNV_F2_ORF28	33689	36655	988	112.9	C	F	lef-8	GrBNV_gp049_like	OrNV_gp064_like	922	YP_002321375.1	Oryctes rhinoceros nudivirus	0	68	91
DuNV_F2_ORF29	36686	36910	74	8.4	C	R			OrNV_gp063_like	73	YP_002321374.1	Oryctes rhinoceros nudivirus	2e-19	54	95
DuNV_F2_ORF30	36864	37130	88	10.3	C	F			OrNV_gp062_like	88	YP_002321373.1	Oryctes rhinoceros nudivirus	9e-30	56	100
DuNV_F2_ORF31	37206	37628	140	15.7	C	R		GrBNV_gp051_like	OrNV_gp061_like	114	YP_002321372.1	Oryctes rhinoceros nudivirus	2e-14	49	65
DuNV_F2_ORF32	37760	39229	489	54.8	C	F	pif-1	GrBNV_gp052_like	OrNV_gp060_like	491	YP_002321371.1	Oryctes rhinoceros nudivirus	3e-165	53	95
DuNV_F2_ORF33	39418	39951	177	20.5	C	F	lef-3	GrBNV_gp086_like	OrNV_gp059_like	172	YP_002321370.1	Oryctes rhinoceros nudivirus	1e-25	36	91
DuNV_F2_ORF34	40058	41335	425	48.3	C	R	HZV_115-like protein	GrBNV_gp074_like	OrNV_gp058_like	209	YP_002321369.1	Oryctes rhinoceros nudivirus	3e-25	37	46
DuNV_F2_ORF35	41654	42847	397	45.6	C	R	patatin-like phospholipase-like protein		OrNV_gp057_like	369	YP_002321368.1	Oryctes rhinoceros nudivirus	2e-58	37	88
DuNV_F2_ORF36	43396	45126	576	66	C	F			OrNV_gp056_like	447	YP_002321367.1	Oryctes rhinoceros nudivirus	6e-08	28	37
DuNV_F2_ORF37	46427	47803	458	52.2	C	R		GrBNV_gp084_like	OrNV_gp054_like	426	YP_009345989.1	Kallithea virus	6e-102	42	89
DuNV_F2_ORF38	48106	48810	234	27.1	C	F		GrBNV_gp083_like	OrNV_gp053_like	215	YP_002321364.1	Oryctes rhinoceros nudivirus	6e-62	50	92
DuNV_F2_ORF39	48935	49183	82	9.4	C	F	lef-5		OrNV_gp052_like	78	YP_009553416.1	Tomelloso virus	1e-23	60	86
DuNV_F2_ORF40	49514	52651	1045	120	C	R	rr1	GrBNV_gp082_like	OrNV_gp051_like	737	YP_002321362.1	Oryctes rhinoceros nudivirus	0	40	64
DuNV_F3_ORF1	188	1069	293	33.8	C	F	mitochondrial carrier protein-like protein		OrNV_gp011_like	262	YP_002321322.1	Oryctes rhinoceros nudivirus	3e-50	35	95
DuNV_F3_ORF2	1559	2254	231	26.9	C	R			OrNV_gp013_like	200	YP_002321324.1	Oryctes rhinoceros nudivirus	4e-39	43	75
DuNV_F3_ORF3	2451	2681	76	9.4	C	f	unknown
DuNV_F3_ORF4	2664	3416	250	28.7	C	R	vp39	GrBNV_gp064_like	OrNV_gp015_like	250	YP_002321326.1	Oryctes rhinoceros nudivirus	1e-100	54	100
DuNV_F3_ORF5	3527	4741	404	46.3	C	F	polh/gran	GrBNV_gp065_like	OrNV_gp016_like	448	YP_002321327.1	Oryctes rhinoceros nudivirus	4e-114	53	94
DuNV_F3_ORF6	4912	6042	376	42.3	C	R	pif2	GrBNV_gp066_like	OrNV_gp017_like	374	YP_002321328.1	Oryctes rhinoceros nudivirus	0	69	97
DuNV_F3_ORF7	6106	7272	388	44	C	F	unknown
DuNV_F3_ORF8	7226	7621	131	15.2	C	R			OrNV_orfC1_like	151	ABF93334.1	Oryctes rhinoceros nudivirus	2e-08	42	70
DuNV_F3_ORF9	7344	8873	509	57.9	C	F		GrBNV_gp067_like	OrNV_gp018_like	367	YP_002321329.1	Oryctes rhinoceros nudivirus	3e-39	45	35
DuNV_F3_ORF10	8948	9217	89	19.5	C	F	Ac46		OrNV_gp019_like	103	YP_002321330.1	Oryctes rhinoceros nudivirus	4e-28	61	95
DuNV_F3_ORF11	9126	10100	324	37.1	C	F	p47	GrBNV_gp069_like	OrNV_gp020_like	324	YP_002321331.1	Oryctes rhinoceros nudivirus	9e-131	57	99
DuNV_F3_ORF12	10287	11585	432	48.8	C	R	EXL15_gp12_like			232	YP_009553388.1	Tomelloso virus	0.029	29	20
DuNV_F3_ORF13	11590	12315	241	28.3	C	F		GrBNV_gp72_like	OrNV_gp022_like	243	YP_002321333.1	Oryctes rhinoceros nudivirus	7e-57	56	98
DuNV_F3_ORF14	12394	13131	245	29.1	C	R	guanylate kinase-like protein		OrNV_gp023_like	252	YP_002321334.1	Oryctes rhinoceros nudivirus	1e-45	36	99
DuNV_F3_ORF15	13160	13750	196	22.3	C	R		GrBNV_gp075_like	OrNV_gp024_like	193	YP_002321335.1	Oryctes rhinoceros nudivirus	2e-73	53	97
DuNV_F3_ORF16	13752	15404	550	63	C	F		GrBNV_gp076_like	OrNV_gp025_like	552	YP_002321336.1	Oryctes rhinoceros nudivirus	0	49	100
DuNV_F3_ORF17	15487	18063	858	99.4	C	F	B2K52_gp057_like			587	YP_009345968.1	Kallithea virus	3e-06	26	32
DuNV_F3_ORF18	18271	19539	422	49.2	C	R		GrBNV_gp78_like	OrNV_gp027_like	401	YP_002321338.1	Oryctes rhinoceros nudivirus	3e-109	45	90
DuNV_F3_ORF19	19988	20881	297	33.9	C	F			OrNV_gp028_like	282	YP_009553398.1	Tomelloso virus	3e-16	41	43
DuNV_F3_ORF20	20976	21674	232	26.4	C	R		GrBNV_gp81_like	OrNV_gp029_like	259	YP_002321340.1	Oryctes rhinoceros nudivirus	2e-15	29	100
DuNV_F3_ORF21	21751	23265	504	57.3	C	F	vlf-1	GrBNV_gp80_like	OrNV_gp030_like	706	YP_002321341.1	Oryctes rhinoceros nudivirus	2e-112	55	61
DuNV_F3_ORF22	23331	24176	281	32.5	C	R	19k/pif-5	GrBNV_gp87_like	OrNV_gp033_like	255	YP_002321344.1	Oryctes rhinoceros nudivirus	5e-70	50	73
DuNV_F3_ORF23	24250	28422	1390	159.2	C	F	dnahel	GrBNV_gp88_like	OrNV_gp034_like	1240	YP_002321345.1	Oryctes rhinoceros nudivirus	0	47	88
DuNV_F3_ORF24	28985	29275	96	11.2	C	R	unknown
DuNV_F3_ORF25	29275	29815	157	17.9	C	R	unknown
DuNV_F3_ORF26	29935	31662	575	64.5	C	R	61k AcORF9		OrNV_gp037_like	436	AYP97920.1	Mauternbach virus	4e-27	42	23
DuNV_F3_ORF27	32155	32754	199	23.1	C	R		GrBNV_gp093_like	OrNV_gp039_like	189	YP_002321350.1	Oryctes rhinoceros nudivirus	2e-70	57	88
DuNV_F3_ORF28	32710	33210	166	19.1	C	F		GrBNV_gp094_like	OrNV_gp040_like	132	YP_002321351.1	Oryctes rhinoceros nudivirus	7e-18	32	92
DuNV_F3_ORF29	33149	33481	110	12.1	C	F		GrBNV_gp095_like	OrNV_gp041_like	113	YP_002321352.1	Oryctes rhinoceros nudivirus	5e-36	53	100
DuNV_F3_ORF30	33466	34719	417	49.4	C	F	lef-4	GrBNV_gp096_like	OrNV_gp042_like	401	YP_002321353.1	Oryctes rhinoceros nudivirus	3e-167	58	93
DuNV_F3_ORF31	35005	35598	197	23	C	F		GrBNV_gp097_like	OrNV_gp044_like	196	YP_002321355.1	Oryctes rhinoceros nudivirus	1e-60	53	97
DuNV_F3_ORF32	35675	36886	403	46.2	C	R		GrBNV_gp023_like	OrNV_gp045_like	430	YP_009553084.1	Drosophila innubila nudivirus	1e-104	43	99
DuNV_F3_ORF33	37008	38783	591	66.8	C	R		GrBNV_gp022_like	OrNV_gp046_like	523	YP_002321357.1	Oryctes rhinoceros nudivirus	4e-160	49	83
DuNV_F3_ORF34	39050	39931	293	33.5	C	R		GrBNV_go019_like	OrNV_gp047_like	305	YP_009553414.1	Tomelloso virus	4e-98	52	94
DuNV_F3_ORF35	40335	41870	490	57.8	C	F	unknown (ABC transporter ATP-binding protein )			257	THB73013.1	Gammaproteobacteria bacterium	4e-09	32	32
DuNV_F3_ORF36	41798	41998	66	8	C	F	unknown
DuNV_F3_ORF37	42878	43714	278	30.1	C	F	unknown
DuNV_F3_ORF38	43937	45715	592	70.1	C	R		GrBNV_gp048_like	OrNV_gp132_like	584	YP_002321443.1	Oryctes rhinoceros nudivirus	1e-141	41	99
DuNV_F3_ORF39	46327	48933	868	100.6	C	R	unknown
DuNV_F3_ORF40	51321	51578	85	10.4	C	R	unknown
DuNV_F4_ORF1	448	678	76	9.4	C	F	unknown
DuNV_F4_ORF2	994	2070	358	41.6	C	F	rr2	GrBNV_gp063_like	OrNV_gp102_like	400	YP_002321413.1	Oryctes rhinoceros nudivirus	3e-121	55	94
DuNV_F4_ORF3	2775	4625	616	69.6	C	F	unknown
DuNV_F4_ORF4	4667	4942	91	10.6	C	R		GrBNV_gp096_like	OrNV_gp104_like	95	YP_002321415.1	Oryctes rhinoceros nudivirus	4e-21	46	96
DuNV_F4_ORF5	5353	6579	408	47.6	C	R		GrBNV_gp043_like	OrNV_gp105_like	355	YP_002321416.1	Oryctes rhinoceros nudivirus	5e-51	40	67
DuNV_F4_ORF6	6806	8893	695	79.7	C	R	vp91	GrBNV_gp002_like	OrNV_gp106_like	659	YP_002321417.1	Oryctes rhinoceros nudivirus	5e-173	42	94
DuNV_F4_ORF7	8986	9594	202	24	C	F	iap-3	GrBNV_gp098_like	OrNV_gp134_like	344	XP_030767980.1	Sitophilus oryzae	6e-22	45	50
DuNV_F4_ORF8	9539	9745	68	8.3	C	F	unknown
DuNV_F4_ORF9	10044	10652	202	22.3	C	F	pif-3	GrBNV_gp003_like	OrNV_gp107_like	204	YP_002321418.1	Oryctes rhinoceros nudivirus	2e-77	57	99
DuNV_F4_ORF10	10907	13426	839	97.1	C	R	dnahel2	GrBNV_gp046_like	OrNV_gp108_like	820	YP_002321419.1	Oryctes rhinoceros nudivirus	0	52	92
DuNV_F4_ORF11	13552	13914	120	13.7	C	F	unknown			424	YP_002321424.1	Oryctes rhinoceros nudivirus	1e-91	42	89
DuNV_F4_ORF12	14044	15276	410	47.7	C	R	Ac92		OrNV_gp113_like	471	YP_002321425.1	Oryctes rhinoceros nudivirus	1e-75	39	63
DuNV_F4_ORF13	15425	17125	566	64.4	C	F		GrBNV_gp006_like	OrNV_gp114_like	524	YP_009551778.1	Esparto virus	2e-82	32	92
DuNV_F4_ORF14	17701	18963	420	45.5	C	F	odv-e56		OrNV_gp115_like	353	YP_002321427.1	Oryctes rhinoceros nudivirus	5e-121	54	99
DuNV_F4_ORF15	19122	20159	345	40.3	C	R		GrBNV_gp033_like	OrNV_gp116_like	353	YP_002321427.1	Oryctes rhinoceros nudivirus	5e-121	54	99
DuNV_F4_ORF16	20407	21372	321	38.1	C	R	tk(guanosine monophosphate kinase )	GrBNV_gp034_like	OrNV_gp117_like	307	YP_009553147.1	Drosophila innubila nudivirus	9e-88	45	91
DuNV_F4_ORF17	21449	22249	266	30.9	C	F		GrBNV_gp035_like	OrNV_gp118_like	263	YP_002321429.1	Oryctes rhinoceros nudivirus	5e-111	62	96
DuNV_F4_ORF18	22323	23687	454	52.8	C	F		GrBNV_gp036_like	OrNV_gp119_like	361	AYP97930.1	Mauternbach virus	1e-92	41	87
DuNV_F4_ORF19	24133	27900	1285	143.3	C	R		GrBNV_gp037_like	OrNV_gp120_like	681	YP_002321431.1	Oryctes rhinoceros nudivirus	3e-158	48	41
DuNV_F4_ORF20	28192	29463	423	49.3	C	R	dnalig	GrBNV_gp038_like	OrNV_gp121_like	357	YP_002321432.1	Oryctes rhinoceros nudivirus	3e-98	55	69
DuNV_F4_ORF21	29522	29953	143	16.8	C	F		GrBNV_gp039_like	OrNV_gp122_like	160	YP_002321433.1	Oryctes rhinoceros nudivirus	4e-22	46	81
DuNV_F4_ORF22	20062	30436	124	14.5	C	R		GrBNV_gp041_like	OrNV_gp123_like	142	YP_002321434.1	Oryctes rhinoceros nudivirus	2e-18	43	81
DuNV_F4_ORF23	30538	31968	476	54.3	P/C	R			OrNV_gp124_like	415	YP_002321435.1	Oryctes rhinoceros nudivirus	4e-115	44	87
DuNV_F5_ORF1	185	1243	352	41	C	R		GrBNV_gp044_like	OrNV_gp125_like	339	YP_002321436.1	Oryctes rhinoceros nudivirus	2e-97	47	98
DuNV_F5_ORF2	1500	3638	712	80.1	C	F	p74	GrBNV_gp045_like	OrNV_gp126_like	737	YP_002321437.1	Oryctes rhinoceros nudivirus	0	53	97

## Sheet: Table S2
Supplementary Table 2. Analysis of DvvNV ORFs																		BLASTp hit DuNV gene
ORF name	Length (bp)	(G+C) %	ORF_start (bp)	ORF_end(bp)	Length	MS	Compete/Partial (C/P)	Forward/Reverse(F/R)	Gene	Similar OrNV genes	Top hit protein length	Top hit accession	Top hit virus	E-value	Identity (%)	Coverage	ORF of DuNV	E-value	Identity(%)	Coverage(%)
DvvNV_F1_ORF1	2377	34.55	1134	2379	414	47.7	P	F	vlf-1	OrNV_gp030	551	AYP97908.1	Mauternbach virus	3e-117	55	76	DvNV_F3_ORF21	1e-103	53	85
DvvNV_F1_ORF2			869	3	289	33.9	P	R	vlf-1	OrNV_gp030	738	YP_009551755.1	Esparto virus	9e-71	54	68	DvNV_F3_ORF21	3e-67	54	78
DvvNV_F2_ORF1	1266	29.86	3	743	246	28.4	P	F	OrNV_gp073	OrNV_gp073	347	YP_009345998.1	Kallithea virus	4e-30	37	97	DvNV_F2_ORF25	9e-38	45	97
DvvNV_F3_ORF1	2204	30.49	1486	2157	223	25.5	C	F	p47	OrNV_gp020	324	YP_002321331.1	Oryctes rhinoceros nudivirus	3e-70	53	94	DvNV_F3_ORF11	1e-50	46	92
DvvNV_F3_ORF2			413	1267	284	32.6	C	F	unknown								DvNV_F3_ORF9	1e-07	22	71
DvvNV_F4_ORF1	1051	35.49	1050	163	293	33.1	P	R	pif-2	OrNV_gp017	376	YP_009553392.1	Tomelloso virus	6e-143	67	98	DvNV_F3_ORF6	1e-119	64	98
DvvNV_F5_ORF1	5690	33.58	1	249	82	9.3	P	F	Ac68-like	OrNV_gp072	136	YP_002321383.1	Oryctes rhinoceros nudivirus	1e-12	62	56
DvvNV_F5_ORF2			390	3221	943	108.6	C	F	lef-8	OrNV_gp064	910	YP_009553422.1	Tomelloso virus	0	62	93	DvNV_F2_ORF28	0	65	93
DvvNV_F5_ORF3			3463	3218	81	9.3	C	R	OrNV_gp063	OrNV_gp063	73	YP_002321374.1	Tomelloso virus	0	62	93
DvvNV_F5_ORF4			3393	3689	98	11.3	C	F	OrNV_gp062	OrNV_gp062	88	YP_002321373.1	Oryctes rhinoceros nudivirus	2e-19	49	90	DvNV_F2_ORF30	2e-24	56	90
DvvNV_F5_ORF5			4132	3698	144	16.1	C	R	GrBNV_gp51-like	OrNV_gp061	115	YP_009551732.1	Esparto virus	4e-17	36	82
DvvNV_F5_ORF6			4211	5689	493	56.2	P	F	pif-1	OrNV_gp060	498	YP_009553425.1	Tomelloso virus	7e-138	48	94	DvNV_F2_ORF32	1e-127	47	94
DvvNV_F6_ORF1	1872	29.22	1052	81	343	39	C	R	p47	OrNV_gp020	324	YP_002321331.1	Oryctes rhinoceros nudivirus	1e-116	51	98	DvNV_F3_ORF11	8e-88	47	98
DvvNV_F6_ORF2			1233	964	89	10.4	C	F	Ac46-like	OrNV_gp019	103	YP_002321330.1	Oryctes rhinoceros nudivirus	3e-18	50	94	DvNV_F3_ORF10	1e-19	48	94
DvvNV_F7_ORF1	1075	30.6	226	1044	272	32.3	C	F	GrBNV gp43-like	OrNV_gp105	349	YP_009553447.1	Tomelloso virus	7e-24	33	78	DvNV_F4_ORF5	6e-35	35	82
DvvNV_F8_ORF1	3429	32.61	2732	1593	379	43.9	C	F	tk/GrBNV_gp44-like	OrNV_gp125	339	QHG11357.1	Oryctes rhinoceros nudivirus	3e-66	43	72	DvNV_F5_ORF1	3e-58	37	96
DvvNV_F8_ORF2			1538	3	512	58.5	P	F	OrNV_gp124	OrNV_gp124	410	YP_009553462.1	Tomelloso virus	8e-73	35	75	DvNV_F4_ORF23	1e-80	37	89
DvvNV_F9_ORF1	3436	31.9	1138	17	373	43.1	P	R	GrBNVgp37-like	OrNV_gp120	905	YP_009551784.1	Esparto virus	1e-72	43	84	DvNV_F4_ORF19	4e-80	47	97
DvvNV_F9_ORF2			2349	1195	384	45.1	C	R	DNAlig	OrNV_gp121	341	YP_009553143.1	Drosophila innubila nudivirus	9e-91	47	77	DvNV_F4_ORF20	1e-103	48	99
DvvNV_F9_ORF3			2382	2759	125	14.5	C	F	GrBNV_gp39-like	OrNV_gp122	160	YP_002321433.1	Oryctes rhinoceros nudivirus	2e-09	37	89
DvvNV_F9_ORF4			3366	2767	199	22.2	C	R	GrBNVgp41-like	OrNV_gp123	142	YP_002321434.1	Oryctes rhinoceros nudivirus	4e-20	49	52	DvNV_F4_ORF22	9e-20	41	58
DvvNV_F10_ORF1	3186	34.37	854	3	284	32.9	P	R	GrBNV_gp44-like	OrNV_gp125	339	YP_002321436.1	Oryctes rhinoceros nudivirus	3e-68	43	96	DvNV_F5_ORF1	2e-57	43	96
DvvNV_F10_ORF2			1049	1291	80	9.4	C	F	unknown
DvvNV_F10_ORF3			1397	3184	596	68.2	P	F	p74	OrNV_gp126	699	YP_009553464.1	Tomelloso virus	0	50	99	DvNV_F5_ORF2	0	51	99
DvvNV_F11_ORF1	1430	33.42	88	669	193	22.3	C	F	GrBNVgp75-like	OrNV_gp024	192	YP_009345966.1	Kallithea virus	2e-26	33	92	DvNV_F3_ORF15	1e-21	31	88
DvvNV_F12_ORF1	1767	32.93	244	1425	474	54.1	C	F	pol/gran	OrNV_gp016	451	YP_009553393.1	Tomelloso virus	4e-94	39	92	DvNV_F3_ORF5	4e-67	36	93
DvvNV_F13_ORF1	1035	31.4	1035	280	251	29.1	P	F	DNAhel	_OrNV_gp034	1546	AYP97891.1	Mauternbach virus	2e-35	69	56	DvNV_F3_ORF23	3e-32	37	76
DvvNV_F14_ORF1	1322	30.87	3	557	184	21.9	P	F	dnaint/rec	OrNV_gp075	364	YP_002321386.1	Oryctes rhinoceros nudivirus	2e-46	65	90	DvNV_F2_ORF23	7e-45	68	87
DvvNV_F14_ORF2			567	1322	251	29	C	R	putative gene	OrNV_gp073	347	YP_009345998.1	Kallithea virus	4e-30	37	97	DvNV_F2_ORF25	9e-38	45	95
DvvNV_F15_ORF1	1573	30.45	1235	3	411	48.2	p	R	GrBNV_gp78-like	OrNV_gp027	401	YP_002321338.1	Oryctes rhinoceros nudivirus	6e-77	44	70	DvNV_F3_ORF18	7e-74	43	71
DvvNV_F16_ORF1	2766	31.31	3	263	86	10.2	P	R	dnaint/rec	OrNV_gp075	364	YP_002321386.1	Oryctes rhinoceros nudivirus	1e-18	53	90	DvNV_F2_ORF23	3e-28	31	94
DvvNV_F16_ORF2			937	1605	222	25.7	C	R	GrBNVgp60-like	OrNV_gp080	217	YP_009346003.1	Kallithea virus	3e-28	34	97
DvvNV_F16_ORF3			607	867	86	9.7	C	F	GrBNVgp59-like	OrNV_gp079	83	YP_009553431.1	Tomelloso virus	9e-12	47	82	DvNV_F2_ORF21	5e-15	49	79
DvvNV_F16_ORF4			1682	1921	79		C	F	unknown
DvvNV_F16_ORF5			2764	2012	250	28.5	C	R	vp39	OrNV_gp015	250	YP_002321326.1	Oryctes rhinoceros nudivirus	7e-62	46	93	DvNV_F3_ORF4	2e-96	68	99
DvvNV_F17_ORF1	2870	31.7	2708	561	715	82.7	C	R	GrBNVgp28-like	OrNV_gp090	1083	YP_002321401.1	Oryctes rhinoceros nudivirus	2e-43	29	63	DvNV_F2_ORF15	6e-49	25	87
DvvNV_F17_ORF2			435	25	136	15.4	C		unknown
DvvNV_F18_ORF1	1114	34.02	428	682	84	10.1	C	F	GrBNV gp83-like	OrNV_gp054	451	AYP97917.1	Mauternbach virus	0.009	34	80	DvNV_F2_ORF37	4e-07	34	80
DvvNV_F18_ORF2			384	91	97	11.5	C	R	unknown								DvNV_F2_ORF37	6e-06	37	73
DvvNV_F18_ORF3			1113	877	78	9.3	P	R	GrBNV gp83-like	OrNV_gp054	450	YP_009553091.1	Oryctes rhinoceros nudivirus	0.0002	50	55
DvvNV_F19_ORF1	5345	33.6	1	813	270	31.8	P	F	GrBNV_gp72-like	OrNV_gp022	243	YP_002321333.1	Oryctes rhinoceros nudivirus	2e-57	48	82	DvNV_F3_ORF13	3e-66	49	97
DvvNV_F19_ORF2			2100	3650	516	60.1	C	F	GrBNV_gp76-like	OrNV_gp025	552	YP_002321336.1	Oryctes rhinoceros nudivirus	2e-167	50	99	DvNV_F3_ORF16	1e-131	48	93
DvvNV_F19_ORF3			3697	5277	526	61.5	C	F	unknown	OrNV_gp026							DvNV_F3_ORF17	3e-14	22	58
DvvNV_F19_ORF4			1921	1340	193	22.3	C	R	GrBNVgp75-like	OrNV_gp024	192	YP_009345966.1	Kallithea virus	2e-26	33	92	DvNV_F3_ORF15	1e-21	31	84
DvvNV_F20_ORF1	1564	33.89	828	1343	171	20	C	F	OrNV_gp056	OrNV_gp056	449	ABF93316.1	Oryctes rhinoceros nudivirus	1e-08	46	38	DvNV_F2_ORF36	7e-15	31	88
DvvNV_F20_ORF2			1	771	256	30	P	F	unknown
DvvNV_F21_ORF1	5690	32.17	2	1027	402	47.2	P	F	vp91	OrNV_gp106	662	YP_009553448.1	Tomelloso virus	4e-93	47	82	DvNV_F4_ORF6	1e-101	44	91
DvvNV_F22_ORF1	1231	29.08	281	1072	263	30.6	C	F	GrBNV_gp35-like	OrNV_gp118	263	YP_002321429.1	Oryctes rhinoceros nudivirus	8e-101	60	95	DvNV_F4_ORF17	3e-83	57	96

## Sheet: Table S3
Supplementary Table 3. List of core genes used for phylogenetic analysis.
Function	Gene Name	OrNV	KNV	NlENV	GrBNV	HzNV-1	ToNV	PmNV	HgNV	DiNV	DhNV	EV	TNV	MNV	VcENV
Replication, repair and recombination	dnapol	YP_002321312.1	YP_009345924.1	AHW98246.1	YP_001111279.1	AAM45757.1	YP_009116659.1	YP_009051843.1	QBB28606.1	ATZ81546.1	QLI62362.1	AUQ43937.1	ATY70177.1	AYP97892.1	N.d	NP_054095.1
	dnahel	YP_002321345.1	YP_009345976.1	AHW98270.1	YP_001111355.1	AAN04398.1	YP_009116765.1	YP_009051932.1	QBB28689.1	ATZ81493.1	QLI62456.1	AUQ43938.1	ATY70176.1	AYP97891.1	AJZ73107.1	NP_054125.1
	dnahel2	YP_002321419.1	YP_009345947.1	AHW98301.1	YP_001111313.1	AAN04354.1	YP_009116752.1	YP_009051917.1	QBB28674.1	ATZ81571.1	QLI62448.1	AUQ43943.1	ATY70179.1	AYP97894.1	N.d	N.d
	integrase	YP_002321386.1	YP_009346000.1	AHW98306.1	YP_001111324.1	AAN04436.1	N.d	YP_009051893.	QBB28647.1	ATZ81520.1	QLI62415.1	AUQ43971.1	ATY70206.1	AYP97929.1	N.d	N.d
	dnalig	YP_002321432.1	YP_009345935.1	AHW98263.1	YP_001111305.1	AAN04331.1	N.d	N.d	N.d	ATZ81560.1	N.d	AUQ43979.1	ATY70210.1	AYP97921.1	N.d	NP_054116.1
	lef-3	YP_002321370.1	YP_009345991.1	AHW98302.1	YP_001111353.1	N.d	N.d	N.d	N.d	ATZ81511.1	N.d	AUQ43965.1	ATY70248.1	AYP97946.1	AJZ73113.1	NP_054097.1
Nucleotide metabolism	rr1	YP_002321362.1	YP_009345987.1	AHW98289.1	YP_001111349.1	AAN04389.1	N.d	N.d	N.d	ATZ81504.1	N.d.	AUQ43944.1	ATY70181.1	AYP97896.1	N.d	N.d
	rr2	YP_002321413.1	YP_009345954.1	AHW98248.1	YP_001111330.	AAN04367.1	N.d	N.d	N.d	ATZ81579.1	N.d	AUQ43983.1	ATY70202.1	AYP97931.1	N.d	N.d
	tk/GrBNV_gp34-like	YP_002321428.1	YP_009345939.1	AKH40325.1Length	YP_001111301.1	AAN04404.1	YP_009116691.1	YP_009051876.1	QBB28632.1	ATZ81564.1	QLI62409.1	AUQ43989.1	ATY70241.1	AYP97932.1	N.d	N.d
	tk/GrBNV_gp44-like	YP_002321436.1	YP_009345931.1	AHW98275.1	YP_001111311.1	AAN04408.1	YP_009116661.1	YP_009051884.1	QBB28639.1	ATZ81556.1	QLI62394.1	AUQ43981.1	ATY70213.1	AYP97936.1	N.d	N.d
	tk/GrBNV_gp17-like	YP_002321448.1	YP_009345925.1	AHW98286.1	YP_001111284.1	AAN04345.1	YP_009116669.1	YP_009051903.1	QBB28658.1	ATZ81548.1	QLI62427.1	AUQ44015.1	ATY70192.1	AYP97904.1	N.d	N.d
Transcription	p47	YP_002321331.1	YP_009345961.1	AHW98279.1	YP_001111336.1	AAN04369.1	YP_009116762.1	YP_009051852.1	QBB28613.1	ATZ81585.1	QLI62368.1	AUQ43987.1	ATY70215.1	AYP97940.1	AJZ73123.1	NP_054069.1
	lef-4	YP_002321353.1	YP_009345982.1	AHW98259.1	YP_001111363.1	AAN04392.1	YP_009116672.1	YP_009051929.1	QBB28686.1	ATZ81499.1	QLI62453.1	AUQ43969.1	ATY70197.1	AYP97913.1	AJZ73110.1	NP_054120.1
	lef-8	YP_002321375.1	YP_009345992.1	AHW98295.1	YP_001111316.1	AAN04384.1	YP_009116735.1	YP_009051861.1	QBB28621.1	ATZ81513.1	QLI62376.1	AUQ43941.1	ATY70178.1	AYP97895.1	AJZ73108.1	NP_054079.1
	lef-9	YP_002321407.1	YP_009345918.1	AHW98255.1	YP_001111291.1	AAN04369.1	YP_009116778.1	YP_009051896.1	QBB28651.1	ATZ81538.1	QLI62417.1	AUQ43966.1	ATY70205.1	AYP97919.1	AJZ73131.1	NP_054092.1
	lef-5	YP_002321363.1	YP_009345988.1	AHW98273.1	YP_001111352.1	AAN04395.1	YP_009116697.1	YP_009051890.1	QBB28644.1	ATZ81506.1	QLI62412.1	N.d	ATY70268.1	N.d	N.d	NP_054129.1
	vlf-1	YP_002321341.1	YP_009345972.1	AHW98291.1	YP_001111347.1	AAN04414.1	YP_009116712.1	YP_009051928.1	QBB28685.1	ATZ81490.1	QLI62416.1	AUQ43949.1	ATY70184.1	AYP97908.1	N.d	NP_054107.1
Oral infectivity	p74	YP_002321437.1	YP_009345930.1	AHW98274.1	YP_001111312.1	AAM45758.1	YP_009116692.1	YP_009051910.1	QBB28668.1	ATZ81555.1	QLI62432.1	AUQ43948.1	ATY70182.1	AYP97899.1	AJZ73141.1	NP_054168.1
	pif-1	YP_002321371.1	YP_009345996.1	AHW98293.1	YP_001111319.1	AAN04349.1	YP_009116716.1	YP_009051877.1	QBB28633.1	ATZ81516.1	QLI62400.1	AUQ43964.1	ATY70191.1	AYP97914.1	AJZ73109.1	NP_054149.1
	pif-2	YP_002321328.1	YP_009345958.1	AHW98276.1	YP_001111333.1	AAN04416.1	YP_009116654.1	YP_009051853.1	QBB28614.1	ATZ81582.1	QLI62369.1	AUQ43976.1	ATY70204.1	AYP97928.1	AJZ73111.1	NP_054051.1
	pif-3	YP_002321418.1	YP_009345948.1	AHW98299.1	YP_001111270.1	AAN04382.1	YP_009116660.1	YP_009051931.1	QBB28688.1	ATZ81572.1	QLI62455.1	AUQ44009.1	ATY70238.1	AYP97962.1	AJZ73125.1	NP_054145.1
	pif-4/19 kda	YP_002321344.1	YP_009345974.1	AHW98269.1	YP_001111354.1	AAN04397.1	YP_009116766.1	YP_009051934.1	QBB28690.1	ATZ81492.1	QLI62457.1	AUQ43990.1	ATY70221.1	AYP97938.1	N.d	NP_054126.1
	pif-5/odv-e56	YP_002321426.1	YP_009345941.1	AHW98300.1	YP_001111272.1	AAN04370.1	YP_009116721.1	YP_009051848.1	QBB28611.1	ATZ81566.1	QLI62366.1	AUQ43974.1	ATY70199.1	AYP97926.1	AJZ73132.1	NP_054179.1
Pakaging, assembly and morphogenesis	polh/gran	YP_002321327.1	YP_009345957.1	AHW98242.1	YP_001111332.1	AAN04362.1	YP_009116648.1	YP_009051858.1	QBB28618.1	ATZ81581.1	QLI62373.1	AUQ43967.1	ATY70194.1	AYP97918.1	N.d	NP_054037.1
	ac68	YP_002321383.1	YP_009345997.1	AHW98294.1	YP_001111322.1	AAN04368.1	YP_009116703.1	YP_009051926.1	QBB28683.1	ATZ81517.1	QLI62440.1	AUQ44018.1	ATY70253.1	AYP97972.1	AJZ73143.1	NP_054098.1
	38k	YP_002321398.1	YP_009346005.1	AHW98243.1	YP_001111268.1	AAN04447.1	YP_009116710.1	YP_009051897.1	QBB28652.1	ATZ81527.1	QLI62421.1	AUQ43992.1	TY70228.1	AYP97950.1	N.d	NP_054128.1
inhition of apoptosis	iap	YP_002321445.1	N.d	N.d	YP_001111365.1	AAN04430.1	YP_009116733.1	YP_009051944.1	QBB28698.1	N.d	N. d.	N.d	ATY70223.1	N.d	N.d	N.d
unknown function	vp39	YP_002321326.1	YP_009345956.1	AHW98247.1	YP_001111331.1	AAN04383.1	YP_009116734.1	YP_009051860.1	QBB28620.1	ATZ81580.1	N. d.	AUQ44003.1	ATY70230.1	AYP97953.1	N.d	NP_054119.1
	vp91	YP_002321417.1	YP_009345949.1	AHW98305.1	YP_001111269.1	AAM45759.1	YP_009116663.1	YP_009051847.1	QBB28610.1	ATZ81573.1	QLI62365.1	AUQ43952.1	ATY70183.1	AYP97901.1	AJZ73135.1	N.d
	ac81	YP_002321315.1	YP_009345921.1	AHW98244.1	YP_001111281.1	AAN04328.1	YP_009116770.1	YP_009051924.1	QBB28681.1	ATZ81543.1	QLI62442.1	AUQ44008.1	ATY70250.1	AYP97968.1	AJZ73104.1	NP_054111.1
	ac92	YP_002321424.1	YP_009345943.1	AHW98298.1	YP_001111274.1	AAN04308.1	YP_009116746.1	YP_009051846.1	QBB28609.1	ATZ81568.1	QLI62364.1	AUQ43972.1	ATY70201.1	AYP97923.1	N.d	NP_054122.1
N.d., not determined

## Sheet: Table S4
	HzNV	ToNV	PmNV	HgNV	DhNV	GrBNV	DiNV	OrNV	EV	KNV	MNV	TNV	DuhNV
HzNV		44	47	46	42	27	46	36	53	43	44	33	42
ToNV			47	39	47	28	41	30	49	40	44	30	39
PmNV				83	64	28	32	29	45	40	33	30	33
HgNV					68	28	27	32	33	27	29	32	33
DhNV						25	34	29	41	32	43	32	33
GrBNV							68	68	63	72	63	64	69
DiNV								84	84	88	90	78	85
OrNV									81	83	85	90	90
EV										81	84	75	90
KNV											91	78	85
MNV												79	86
TNV													86
DuhNV
		Numbers of homologous genes among nudiviruses
